# Supplementary material for: Food preferences and periodontal status of adults assisted by a public health care system
Source: PLoS One. 2023 Oct 18;18(10):e0291878. doi: 10.1371/journal.pone.0291878 (PMC10584113; doi:10.1371/journal.pone.0291878)
Supplement: S1 Table — (XLSX) [file pone.0291878.s002.xlsx]

## Sheet: Dados finais 
		G1. In natura ou minimamente processado G1. In natura ou minimamente processado G1. In natura ou minimamente processado G1. In natura ou minimamente processado G1. In natura ou minimamente processado
Indivíduo	PERIOD.	Angu cozido ou frito			Leite			Farinha ou farelo de aveia ou aveia integral			Alface			Tomate			Cenoura			Outros legumes (abobrinha, chuchu, pepino)			Outras verduras cruas (acelga, rúcula, agrião)			Batata, mandioca, inhame (cozida ou assada)			Brócolis, couve-flor, repolho			Laranja, mexerica, abacaxi			Banana			Maçã, pêra			Melão, melancia			Mamão			Goiaba
	Energia	Cons.diário (g)	Freq. Mensal	angu_Kcal/dia	Cons.diário (ml)	Freq. Mensal	leite_Kcal/dia	Cons.diário (g)	Frequencia mês	farinha_Kcal/dia	Cons.diário (g)	Frequencia mês	alface_Kcal/dia	Cons.diário (g)	Frequencia mês	tomate_Kcal/dia	Cons.diário (g)	Frequencia mês	cenoura_Kcal/dia	Cons.diário (g)	Frequencia mês	legumes_Kcal/dia	Cons.diário (g)	Frequencia mês	verdura_Kcal/dia	Cons.diário (g)	Frequencia mês	batata_assada_Kcal/dia	Cons.diário (g)	Frequencia mês	brocolis_Kcal/dia	Cons.diário (g)	Frequencia mês	frutas_citricas_Kcal/dia	Cons.diário (g)	Frequencia mês	banana_Kcal/dia	Cons.diário (g)	Frequencia mês	maca_pera_Kcal/dia	Cons.diário (g)	Frequencia mês	melao_Kcal/dia	Cons.diário (g)	Frequencia mês	mamão_Kcal/dia	Cons.diário (g)	Frequencia mês	goiaba_Kcal/dia
1	1263	3.86667	2	3.97266	19.2857	4	12.3429	0	0	0	8.57143	8	0.915502	58.2857	16	8.93821	9.14286	8	3.10857	42.4286	12	7.86617	0	0	0	8.57143	4	10.745	4.85714	4	0.831485	77.1429	12	28.5429	12.2857	4	12.0707	7.33333	2	4.07111	5	1	1.63033	68.5714	12	31.0908	0	0	0
2	1475	8.28571	4	8.51284	101.143	12	64.7314	0	0	0	34.2857	32	3.66201	116.571	32	17.8764	1.06667	1	0.362667	28.2857	8	5.24411	0	0	0	8	4	10.0287	4.85714	4	0.831485	6	1	2.22	49.1429	16	48.2827	47.1429	12	26.1715	5	1	1.63033	2.19178	0.416667	0.99377	0	0	0
3	1237.04	7.33333	2	7.53435	135	30	86.4	15	30	59.0734	17.1429	16	1.831	72.8571	20	11.1728	13.7143	12	4.66286	42.4286	12	7.86617	0	0	0	7.93333	2	9.94509	9.71429	8	1.66297	0	0	0	86	30	84.4947	78.5714	20	43.6191	42.8571	8	13.9743	45.7143	8	20.7272	0	0	0
4	1811.53	16.5714	8	17.0257	4.5	1	2.88	0	0	0	7.28571	12	0.778177	31.4286	16	4.81962	14.2857	20	4.85714	41.1429	24	7.6278	0	0	0	68	16	85.2436	0	0	0	25.7143	4	9.51429	36.8571	12	36.212	15.7143	4	8.72382	0	0	0	45.7143	8	20.7272	0	0	0
5	1671.64	3.66667	1	3.76718	135	30	86.4	0	0	0	23.5714	12	2.51763	43.7143	12	6.70365	2.13333	2	0.725333	49.1429	8	9.11098	0	0	0	51	12	63.9327	4.85714	4	0.831485	102.857	16	38.0571	61.4286	20	60.3534	15.7143	4	8.72382	0	0	0	22.8571	4	10.3636	2.46575	0.333333	1.3357
6	711.371	16.5714	8	17.0257	38.5714	8	24.6857	0	0	0	9.71429	16	1.03757	23.5714	12	3.61472	0.666667	1	0.226667	56.5714	16	10.4882	0.416438	0.333333	0.0546919	17.1429	8	21.49	9.71429	8	1.66297	18	3	6.66	12.2857	4	12.0707	3.66667	1	2.03556	0	0	0	22.8571	4	10.3636	0	0	0
7	2000.48	16.5714	8	17.0257	540	120	345.6	0	0	0	23.5714	12	2.51763	43.7143	12	6.70365	5.71429	8	1.94286	42.4286	12	7.86617	2.53333	2	0.332709	17	4	21.3109	14.5714	12	2.49445	117.6	16	43.512	122.857	20	120.707	15.7143	4	8.72382	10	2	3.26066	114.286	20	51.818	3.08219	0.416667	1.66962
8	1508.62	48.2857	8	49.6093	67.4286	8	43.1543	0	0	0	2.26667	4	0.242099	7.33333	4	1.12458	1.33333	2	0.453333	49.1429	8	9.11098	2	4	0.262665	34	8	42.6218	9.71429	8	1.66297	128.571	20	47.5714	49.1429	16	48.2827	15.7143	4	8.72382	10	2	3.26066	22.8571	4	10.3636	0	0	0
9	1871.85	78.5714	20	80.7252	135	30	86.4	0	0	0	4.85714	8	0.518784	0.90411	0.5	0.138647	11.4286	16	3.88571	42.4286	12	7.86617	2.53333	2	0.332709	17	4	21.3109	29.1429	24	4.98891	154.286	24	57.0857	73.7143	24	72.4241	47.1429	12	26.1715	0	0	0	45.7143	8	20.7272	0	0	0
10	1206.7	16.5714	8	17.0257	0	0	0	0	0	0	25.7143	24	2.74651	47.1429	24	7.22943	5.71429	8	1.94286	41.1429	24	7.6278	10.8571	8	1.4259	0	0	0	9.71429	8	1.66297	51.4286	8	19.0286	49.1429	16	48.2827	3.66667	1	2.03556	0	0	0	0	0	0	0	0	0
11	1489	16.5714	8	17.0257	57.8571	12	37.0286	0	0	0	17.1429	16	1.831	58.2857	16	8.93821	5.71429	8	1.94286	84.8571	24	15.7323	0	0	0	3.96667	1	4.97254	4.85714	4	0.831485	77.1429	12	28.5429	36.8571	12	36.212	15.7143	4	8.72382	21.4286	4	6.98713	10.6667	2	4.83635	0	0	0
12	1727.31	0.635616	0.333333	0.65304	270	60	172.8	0	0	0	23.5714	12	2.51763	55	30	8.43434	0.666667	1	0.226667	3.3	1	0.611813	0	0	0	8.57143	4	10.745	1.13333	1	0.194013	6	1	2.22	36.8571	12	36.212	15.7143	4	8.72382	0	0	0	0	0	0	0	0	0
13
14	966.014	8.28571	4	8.51284	96.4286	20	61.7143	0	0	0	0.566667	1	0.0605249	1.83333	1	0.281145	0.666667	1	0.226667	1.6	1	0.296637	0	0	0	8.57143	4	10.745	4.85714	8	0.831485	180	30	66.6	86	30	84.4947	15.7143	4	8.72382	5	1	1.63033	22.8571	4	10.3636	0	0	0
15	1008	0.635616	0.333333	0.65304	38.5714	8	24.6857	0	0	0	31.4286	16	3.35684	47.1429	24	7.22943	5.71429	8	1.94286	56.5714	16	10.4882	1.26667	1	0.166355	0.652055	0.166667	0.817404	4.85714	4	0.831485	51.4286	8	19.0286	36.8571	12	36.212	47.1429	12	26.1715	5	1	1.63033	2.63014	0.5	1.19252	7.5	1	4.06274
16	1579.23	5.63333	1	5.78775	472	60	302.08	0	0	0	1.13333	2	0.12105	23.5714	12	3.61472	2.85714	4	0.971429	73.7143	12	13.6665	0	0	0	7.93333	2	9.94509	1.7	3	0.29102	12	2	4.44	49.1429	16	48.2827	62.8571	16	34.8953	10	2	3.26066	10.6667	2	4.83635	0	0	0
17	1369.74	62.8571	16	64.5802	3.23288	0.416667	2.06904	4.28571	4	16.8781	8.57143	8	0.915502	15.7143	8	2.40981	5.71429	8	1.94286	42.4286	12	7.86617	5.42857	4	0.712948	17	4	21.3109	4.85714	4	0.831485	205.8	30	76.146	86	30	84.4947	15.7143	4	8.72382	0	0	0	160	30	72.5452	32.1429	4	17.4118
18	1512.09	24.8571	12	25.5385	101.143	12	64.7314	4.28571	4	16.8781	31.4286	16	3.35684	31.4286	16	4.81962	11.4286	16	3.88571	56.5714	16	10.4882	0	0	0	15.8667	4	19.8902	4.85714	4	0.831485	25.7143	4	9.51429	36.8571	12	36.212	78.5714	20	43.6191	0	0	0	0	0	0	0	0	0
19
20	1371	0	0	0	57.8571	12	37.0286	0	0	0	17	30	1.81575	55	30	8.43434	14.2857	20	4.85714	6.85714	4	1.2713	2	4	0.262665	8.57143	4	10.745	2.42857	4	0.415742	0	0	0	86	30	84.4947	15.7143	4	8.72382	21.4286	4	6.98713	0	0	0	32.1429	4	17.4118
21	1166.21	8.28571	4	8.51284	270	60	172.8	0	0	0	1.13333	2	0.12105	1.83333	1	0.281145	1.33333	2	0.453333	20.5714	12	3.8139	0	0	0	2	1	2.50717	1.13333	2	0.194013	205.8	30	76.146	172	30	168.989	3.66667	1	2.03556	0	0	0	10.6667	2	4.83635	0	0	0
22	1822.69	0	0	0	0	0	0	0	0	0	21.4286	20	2.28875	15.7143	8	2.40981	2.85714	4	0.971429	98.2857	16	18.222	2.53333	2	0.332709	34	8	42.6218	9.71429	8	1.66297	51.4286	8	19.0286	122.857	20	120.707	0	0	0	57.1429	8	18.6324	0	0	0	15	2	8.12549
23	1181.13	3.86667	2	3.97266	3	1	1.92	0	0	0	2	2	0.213617	3.66667	2	0.562289	2	3	0.68	49.1429	8	9.11098	1.26667	1	0.166355	17	4	21.3109	4.85714	4	0.831485	12	2	4.44	24.5714	8	24.1414	15.7143	4	8.72382	5	1	1.63033	5.33333	1	2.41817	0	0	0
24	1740.03	0	0	0	405	90	259.2	0	0	0	4.85714	8	0.518784	15.7143	8	2.40981	0	0	0	0	0	0	0	0	0	0	0	0	0	0	0	1.47945	0.25	0.547397	24.5714	4	24.1414	1.20548	0.333333	0.669224	0	0	0	0.876712	0.166667	0.397508	1.84932	0.25	1.00177
25	1918.01	47.1429	12	48.4351	236	30	151.04	0.123288	0.25	0.485535	55	30	5.87447	102	30	15.6419	5.71429	8	1.94286	49.1429	8	9.11098	5.35714	4	0.703567	17	4	21.3109	6.57143	4	1.12495	6	1	2.22	2.86667	1	2.81649	0	0	0	0	0	0	0	0	0	32.1429	4	17.4118
26	1185.78	24.8571	12	25.5385	270	60	172.8	0.0821918	0.166667	0.32369	30	30	3.20426	55	30	8.43434	5.71429	8	1.94286	28.2857	8	5.24411	5.42857	4	0.712948	17	4	21.3109	4.85714	4	0.831485	77.1429	12	28.5429	24.5714	8	24.1414	31.4286	8	17.4476	15	3	4.89099	22.8571	4	10.3636	0	0	0
27	1230.25	16.5714	8	17.0257	270	60	172.8	0	0	0	12.1429	20	1.29696	7.33333	4	1.12458	1.33333	2	0.453333	41.1429	24	7.6278	0	0	0	34	8	42.6218	4.85714	8	0.831485	77.1429	12	28.5429	36.8571	12	36.212	15.7143	4	8.72382	5	1	1.63033	22.8571	4	10.3636	1.84932	0.25	1.00177
28	1229.21	94.2857	24	96.8702	270	60	172.8	6.42857	12	25.3172	21.4286	20	2.28875	39.2857	20	6.02453	0.666667	1	0.226667	42.4286	12	7.86617	0.416438	0.333333	0.0546919	34.2857	16	42.98	9.71429	8	1.66297	102.857	16	38.0571	61.4286	20	60.3534	47.1429	12	26.1715	21.4286	4	6.98713	91.4286	16	41.4544	32.1429	4	17.4118
29
30	969.336	7.73333	4	7.94532	0	0	0	6.42857	12	25.3172	55	30	5.87447	55	30	8.43434	5.71429	8	1.94286	42.4286	12	7.86617	10.8571	8	1.4259	6	3	7.5215	4.85714	8	0.831485	180	30	66.6	86	30	84.4947	110	30	61.0667	64.2857	12	20.9614	68.5714	12	31.0908	15	2	8.12549
31	1682.39	31.4286	8	32.2901	3	1	1.92	0	0	0	25.7143	24	2.74651	87.4286	24	13.4073	1.33333	2	0.453333	56.5714	16	10.4882	0	0	0	51	12	63.9327	2.42857	4	0.415742	180	30	66.6	61.4286	20	60.3534	47.1429	12	26.1715	21.4286	4	6.98713	22.8571	4	10.3636	0	0	0
32	1353	3.66667	1	3.76718	96.4286	20	61.7143	4.28571	8	16.8781	21.4286	20	2.28875	47.1429	24	7.22943	8.57143	12	2.91429	56.5714	16	10.4882	0.466667	1	0.0612885	1.30411	0.333333	1.63481	7.28571	12	1.24723	12	2	4.44	61.4286	20	60.3534	47.1429	12	26.1715	42.8571	8	13.9743	45.7143	8	20.7272	7.5	1	4.06274
33	620.434	16.5714	8	17.0257	0	0	0	0	0	0	0.186301	0.333333	0.0198986	7.85714	4	1.20491	1.33333	2	0.453333	20.5714	12	3.8139	0	0	0	0.493151	0.25	0.618205	1.13333	2	0.194013	6	1	2.22	36.8571	12	36.212	7.33333	2	4.07111	5	1	1.63033	1.31507	0.25	0.596262	7.5	1	4.06274
34	923	1.93333	1	1.98633	3	1	1.92	0	0	0	0	0	0	15.7143	8	2.40981	0.666667	1	0.226667	13.7143	8	2.5426	0	0	0	4	2	5.01433	0	0	0	1.47945	0.25	0.547397	8.6	3	8.44947	15.7143	4	8.72382	0	0	0	10.6667	2	4.83635	15	2	8.12549
35	1765.46	24.8571	12	25.5385	67.4286	8	43.1543	7	30	27.5676	12.1429	20	1.29696	39.2857	20	6.02453	8.57143	12	2.91429	70.7143	20	13.1103	0	0	0	34	8	42.6218	2.42857	4	0.415742	154.286	24	57.0857	73.7143	24	72.4241	15.7143	4	8.72382	21.4286	4	6.98713	160	30	72.5452	0	0	0
36	1378.45	47.1429	12	48.4351	13.5	3	8.64	0	0	0	8.57143	8	0.915502	29.1429	8	4.4691	0.350685	0.333333	0.119233	49.1429	8	9.11098	1.26667	1	0.166355	12.6	2	15.7951	9.71429	8	1.66297	18	3	6.66	14.3333	5	14.0825	18.3333	5	10.1778	1.64384	0.333333	0.535999	1.75342	0.333333	0.795016	1.84932	0.25	1.00177
37	2847.06	22.5333	4	23.151	270	60	172.8	0	0	0	15.7143	8	1.67842	82.8571	16	12.7063	9.14286	8	3.10857	98.2857	16	18.222	10.7143	8	1.40713	54	8	67.6935	26.2857	16	4.4998	0	0	0	17.2	2	16.8989	3.66667	1	2.03556	0	0	0	0	0	0	6.16438	0.833333	3.33924
38	1626.46	33.1429	16	34.0514	77.1429	16	49.3714	0	0	0	25.7143	24	2.74651	87.4286	24	13.4073	0	0	0	42.4286	12	7.86617	7.6	6	0.998128	34	8	42.6218	9.71429	8	1.66297	27.44	4	10.1528	22.9333	4	22.5319	4.33333	1	2.40566	2.46575	0.5	0.803999	2.63014	0.5	1.19252	0	0	0
39	2014.64	41.4286	20	42.5642	472	60	302.08	0	0	0	1.7	3	0.181575	31.4286	16	4.81962	11.4286	16	3.88571	42.4286	12	7.86617	0	0	0	34	8	42.6218	2.42857	4	0.415742	51.4286	8	19.0286	73.7143	24	72.4241	78.5714	20	43.6191	10	2	3.26066	10.6667	2	4.83635	2.31233	0.333333	1.25259
40	1974.67	110	30	113.015	12.8571	4	8.22857	0	0	0	15.7143	8	1.67842	1.83333	1	0.281145	0.328767	0.5	0.111781	56.5714	16	10.4882	1.26667	1	0.166355	17.1429	8	21.49	6.57143	4	1.12495	320	16	118.4	24.5714	4	24.1414	0	0	0	5	1	1.63033	45.7143	8	20.7272	0	0	0
41	1459.75	14.6667	4	15.0687	135	30	86.4	0	0	0	5.5	3	0.587447	5.5	3	0.843434	5.71429	8	1.94286	42.4286	12	7.86617	0.466667	1	0.0612885	3.96667	1	4.97254	2.26667	2	0.388026	102.857	16	38.0571	49.1429	16	48.2827	3.66667	1	2.03556	5	1	1.63033	5.33333	1	2.41817	2.46575	0.333333	1.3357
42	1279.22	58	30	59.5899	4.5	1	2.88	10.7143	20	42.1953	4.28571	4	0.457751	55	30	8.43434	8.57143	12	2.91429	42.4286	12	7.86617	0.115068	0.25	0.0151122	8.57143	4	10.745	4.85714	4	0.831485	180	30	66.6	122.857	20	120.707	62.8571	16	34.8953	10	2	3.26066	10.6667	2	4.83635	2.46575	0.333333	1.3357
43	1637.11	41.4286	20	42.5642	57.8571	12	37.0286	0	0	0	30	30	3.20426	12.8333	7	1.96801	0.666667	1	0.226667	13.7143	8	2.5426	0	0	0	7.93333	2	9.94509	4.85714	8	0.831485	6	1	2.22	36.8571	12	36.212	0	0	0	0	0	0	0	0	0	2.46575	0.333333	1.3357
44	1349.68	58	28	59.5899	168.571	20	107.886	0	0	0	47.1429	24	5.03526	3.66667	2	0.562289	1.33333	2	0.453333	20.5714	12	3.8139	0	0	0	17.1429	8	21.49	0.372603	0.333333	0.0637851	128.571	20	47.5714	61.4286	20	60.3534	0	0	0	0	0	0	16	3	7.25452	0	0	0
45	1268	58	30	59.5899	0	0	0	0	0	0	0	0	0	0	0	0	0	0	0	0	0	0	0	0	0	4	2	5.01433	0	0	0	0	0	0	0	0	0	0	0	0	0	0	0	0	0	0	0	0	0
46	1810.23	16.5714	8	17.0257	31.4667	4	20.1387	0	0	0	0.186301	0.333333	0.0198986	15.7143	8	2.40981	0.219178	0.333333	0.0745205	28.2857	8	5.24411	0	0	0	17.1429	8	21.49	2.26667	2	0.388026	2.46575	0.416667	0.912329	1.17808	0.416667	1.15746	1.50685	0.416667	0.83653	2.05479	0.416667	0.669999	2.19178	0.416667	0.99377	2.46575	0.333333	1.3357
47	1175.82	3.86667	2	3.97266	5.1726	0.666667	3.31047	0	0	0	2.26667	4	0.242099	7.33333	4	1.12458	2.66667	4	0.906667	8	5	1.48318	0	0	0	8	4	10.0287	2.42857	4	0.415742	25.7143	4	9.51429	12.2857	4	12.0707	15.7143	4	8.72382	0	0	0	5.33333	1	2.41817	7.5	1	4.06274
48	1835.72	47.1429	12	48.4351	0	0	0	0	0	0	7.28571	12	0.778177	0	0	0	0	0	0	0	0	0	0	0	0	0	0	0	2.42857	4	0.415742	13.72	2	5.0764	5.73333	1	5.63298	0	0	0	5	1	1.63033	5.33333	1	2.41817	7.5	1	4.06274
49	1538.26	15.7143	4	16.145	7.86667	1	5.03467	0	0	0	1.13333	2	0.12105	15.7143	8	2.40981	0.666667	1	0.226667	13.2	4	2.44725	0	0	0	1.95616	0.5	2.45221	2.42857	4	0.415742	25.7143	4	9.51429	73.7143	12	72.4241	15.7143	4	8.72382	0	0	0	0	0	0	1.84932	0.25	1.00177
50	2359	0.794521	0.416667	0.8163	270	60	172.8	0.5	1	1.96911	47.1429	24	5.03526	87.4286	24	13.4073	8.57143	12	2.91429	98.2857	16	18.222	0.933333	2	0.122577	7.93333	2	9.94509	6.57143	4	1.12495	88.2	12	32.634	73.7143	12	72.4241	37.1429	8	20.6199	5	1	1.63033	5.33333	1	2.41817	7.5	1	4.06274
51	1267.7	31.4286	8	32.2901	67.4286	8	43.1543	2.14286	4	8.43906	2.42857	4	0.259392	7.85714	4	1.20491	2.85714	4	0.971429	6.85714	4	1.2713	0	0	0	7.93333	2	9.94509	2.42857	4	0.415742	6	1	2.22	2.86667	1	2.81649	3.66667	1	2.03556	5	1	1.63033	5.33333	1	2.41817	7.5	1	4.06274
52	949.188	0.635616	0.333333	0.65304	4.5	1	2.88	0	0	0	1.7	3	0.181575	5.5	3	0.843434	2	3	0.68	13.7143	8	2.5426	0	0	0	8.57143	4	10.745	0.566667	1	0.0970065	0	0	0	0	0	0	11	3	6.10667	0	0	0	0	0	0	0	0	0
53	1443.84	9.66667	5	9.93165	0	0	0	0	0	0	42.8571	40	4.57751	78.5714	40	12.0491	11.4286	16	3.88571	84.8571	24	15.7323	0	0	0	7.93333	2	9.94509	4.85714	4	0.831485	6	1	2.22	122.857	20	120.707	0	0	0	0	0	0	0	0	0	0	0	0
54	1357.68	96.5714	16	99.2186	57.8571	12	37.0286	0	0	0	3	3	0.320426	14.5	3	2.2236	2.13333	2	0.725333	3.3	1	0.611813	0	0	0	1.95616	0.5	2.45221	1.53333	1	0.262488	4.93151	0.833333	1.82466	2.35616	0.833333	2.31492	3.0137	0.833333	1.67306	1.23288	0.25	0.401999	5.33333	1	2.41817	0	0.333333	0
55	956.886	31.4286	8	32.2901	0	0	0	0	0	0	0	0	0	0	0	0	0.666667	1	0.226667	3.3	1	0.611813	0	0	0	3.96667	1	4.97254	0	0	0	0.986301	0.166667	0.364932	2.86667	1	2.81649	0	0	0	0	0	0	0	0	0	0	0	0
56	1944.91	8.28571	4	8.51284	19.2857	4	12.3429	0	0	0	12.8571	12	1.37325	72.8571	20	11.1728	13.7143	12	4.66286	42.4286	12	7.86617	1.26667	1	0.166355	34	8	42.6218	4.85714	4	0.831485	25.7143	4	9.51429	49.1429	16	48.2827	15.7143	4	8.72382	0	0	0	45.7143	8	20.7272	0	0	0
57	2070.76	0	0	0	2.58904	0.583333	1.65699	0	0	0	31.4286	16	3.35684	29.1429	8	4.4691	1.33333	2	0.453333	56.5714	16	10.4882	1.26667	1	0.166355	25.2	4	31.5903	4.85714	4	0.831485	0	0	0	0	0	0	0	0	0	5	1	1.63033	0	0	0	0	0	0
58	1606	7.33333	2	7.53435	9	2	5.76	0	0	0	0.279452	0.5	0.0298479	0.90411	0.5	0.138647	0.219178	0.333333	0.0745205	42.4286	12	7.86617	0	0	0	2	1	2.50717	0.279452	0.5	0.0478388	117.6	16	43.512	147.429	16	144.848	47.1429	12	26.1715	1.64384	0.333333	0.535999	0	0	0	0	0	0
59	1043.05	1.93333	1	1.98633	135	30	86.4	0	0	0	110	60	11.7489	110	60	16.8687	0	0	0	14.1429	4	2.62206	0	0	0	2	1	2.50717	0.566667	1	0.0970065	12	2	4.44	12.2857	4	12.0707	15.7143	4	8.72382	0	0	0	0	0	0	0	0	0
60	2056.01	24.1429	4	24.8047	202.286	24	129.463	0.0821918	0.166667	0.32369	55	30	5.87447	0	0	0	9.14286	8	3.10857	24.5714	4	4.55549	10.8571	8	1.4259	51	12	63.9327	13.1429	8	2.2499	29.4	4	10.878	172	30	168.989	18.5714	4	10.31	42.8571	8	13.9743	5.33333	1	2.41817	1.84932	0.25	1.00177
61	1501.76	15.7143	4	16.145	33.7143	4	21.5771	0	0	0	7.85714	4	0.83921	14.5714	4	2.23455	4.57143	4	1.55429	49.1429	8	9.11098	0	0	0	17	4	21.3109	0	0	0	12	2	4.44	8.6	3	8.44947	3.66667	1	2.03556	5	1	1.63033	5.33333	1	2.41817	7.5	1	4.06274
62	1115.21	0.953425	0.5	0.97956	135	30	86.4	4.28571	8	16.8781	30	30	3.20426	43.7143	12	6.70365	8.57143	12	2.91429	42.4286	12	7.86617	2	4	0.262665	4	2	5.01433	4.85714	4	0.831485	18	3	6.66	24.5714	8	24.1414	15.7143	4	8.72382	5	1	1.63033	5.33333	1	2.41817	0	0	0
63	1012	31.4286	8	32.2901	135	30	86.4	0	0	0	17	30	1.81575	14.5714	4	2.23455	14.5714	4	2.23455	56.5714	16	10.4882	0	0	0	3.96667	1	4.97254	9.71429	8	1.66297	77.1429	12	28.5429	24.5714	8	24.1414	22	6	12.2133	0	0	0	10.6667	2	4.83635	0	0	0
64	1856.49	1.20548	0.333333	1.23852	708	90	453.12	15	30	59.0734	7.28571	12	0.778177	23.5714	12	3.61472	2.85714	4	0.971429	13.7143	8	2.5426	4	8	0.52533	7.93333	2	9.94509	4.85714	8	0.831485	12	2	4.44	172	60	168.989	31.4286	8	17.4476	5	1	1.63033	1.75342	0.333333	0.795016	0	0	0
65	1494.32	47.1429	12	48.4351	472	60	302.08	0.5	1	1.96911	2	2	0.213617	0	0	0	0	0	0	49.1429	8	9.11098	0	0	0	17	4	21.3109	0	0	0	30	5	11.1	73.7143	24	72.4241	47.1429	12	26.1715	6.66667	1	2.17378	68.5714	12	31.0908	15	2	8.12549
66	1238	16.5714	8	17.0257	236	30	151.04	0	0	0	2.42857	4	0.259392	7.85714	4	1.20491	5.71429	8	1.94286	73.7143	12	13.6665	0	0	0	17.1429	8	21.49	1.13333	1	0.194013	29.4	4	10.878	49.1429	8	48.2827	55.7143	12	30.9299	85.7143	12	27.9485	51.7143	8	23.4476	0	0	0
67	1112.78	8.28571	4	8.51284	0.739726	0.166667	0.473425	0	0	0	47.1429	24	5.03526	3.66667	2	0.562289	32	30	10.88	70.7143	20	13.1103	5.42857	4	0.712948	17.1429	8	21.49	9.71429	8	1.66297	0	0	0	24.5714	8	24.1414	0	0	0	21.4286	4	6.98713	0	0	0	1.84932	0.25	1.00177
68	973.459	31.4286	8	32.2901	135	30	86.4	0	0	0	1.7	3	0.181575	0	0	0	0	0	0	28.2857	8	5.24411	0	0	0	0	0	0	1.13333	1	0.194013	51.4286	8	19.0286	24.5714	8	24.1414	0	0	0	0	0	0	0	0	0	3.08219	0.416667	1.66962
69	635.487	3.86667	2	3.97266	115.714	24	74.0571	0	0	0	8.57143	8	0.915502	10.2	3	1.56419	2.13333	2	0.725333	28.2857	8	5.24411	1.26667	1	0.166355	34	8	42.6218	1.13333	1	0.194013	2.46575	0.416667	0.912329	12.2857	4	12.0707	3.66667	1	2.03556	5	1	1.63033	1.75342	0.333333	0.795016	0	0	0
70	1312	3.86667	2	3.97266	472	60	302.08	0	0	0	39.2857	20	4.19605	72.8571	20	11.1728	9.14286	8	3.10857	42.4286	12	7.86617	5.42857	4	0.712948	7.93333	2	9.94509	4.85714	4	0.831485	13.72	2	5.0764	24.5714	8	24.1414	62.8571	16	34.8953	0	0	0	0	0	0	0	0	0
71	2090.26	5.63333	1	5.78775	168.571	20	107.886	0	0	0	0	0	0	1.19178	0.25	0.182761	0	0	0	1.6	1	0.296637	0	0	0	27	4	33.8467	0	0	0	0	0	0	0	0	0	0	0	0	0	0	0	0	0	0	0	0	0
72	1199.96	15.7143	4	16.145	19.2857	4	12.3429	1	2	3.93823	12.1429	20	1.29696	47.1429	24	7.22943	2.85714	4	0.971429	56.5714	16	10.4882	0	0	0	7.93333	2	9.94509	4.85714	4	0.831485	29.4	4	10.878	73.7143	12	72.4241	31.4286	8	17.4476	0	0	0	0	0	0	7.5	1	4.06274
73	2384.18	15.7143	4	16.145	236	30	151.04	15	30	59.0734	39.2857	20	4.19605	116.571	32	17.8764	4.57143	4	1.55429	24.5714	4	4.55549	5.42857	4	0.712948	34	8	42.6218	4.85714	4	0.831485	205.8	30	76.146	172	30	168.989	31.4286	8	17.4476	10	2	3.26066	22.8571	4	10.3636	0	0	0
74	1083.78	110	30	113.015	405	90	259.2	0	0	0	1.13333	2	0.12105	0	0	0	0.666667	1	0.226667	42.4286	12	7.86617	5.42857	4	0.712948	17	4	21.3109	4.85714	4	0.831485	128.571	20	47.5714	61.4286	20	60.3534	15.7143	4	8.72382	0	0	0	22.8571	4	10.3636	0	0	0
75	1276.09	24.8571	12	25.5385	135	30	86.4	0.5	1	1.96911	1.7	3	0.181575	31.4286	16	4.81962	5.71429	8	1.94286	13.7143	8	2.5426	0.466667	1	0.0612885	17.1429	8	21.49	1.7	3	0.29102	0	0	0	86	30	84.4947	3.66667	1	2.03556	0	0	0	45.7143	8	20.7272	1.84932	0.25	1.00177
76	1636.16	1.93333	1	1.98633	270	60	172.8	0	0	0	2.42857	4	0.259392	47.1429	24	7.22943	1.33333	2	0.453333	6.6	2	1.22363	0	0	0	15.8667	4	19.8902	0.566667	1	0.0970065	0	0	0	172	30	168.989	3.66667	1	2.03556	5	1	1.63033	5.33333	1	2.41817	0	0	0
77	1149.52	7.33333	2	7.53435	7.86667	1	5.03467	0.233333	1	0.91892	1.13333	2	0.12105	23.5714	12	3.61472	8.57143	12	2.91429	14.1429	4	2.62206	0.466667	1	0.0612885	4	2	5.01433	2.42857	4	0.415742	12	2	4.44	73.7143	24	72.4241	7.33333	2	4.07111	0	0	0	10.6667	2	4.83635	2.46575	0.333333	1.3357
78	1451.36	8.28571	4	8.51284	472	60	302.08	0	0	0	21.4286	20	2.28875	72.8571	20	11.1728	9.14286	8	3.10857	56.5714	16	10.4882	10.8571	8	1.4259	11.9	3	14.9176	9.71429	8	1.66297	58.8	8	21.756	24.5714	8	24.1414	31.4286	8	17.4476	21.4286	4	6.98713	10.6667	2	4.83635	96.4286	12	52.2353
79	839.592	16.5714	8	17.0257	4.5	1	2.88	0	0	0	0.566667	1	0.0605249	5.5	3	0.843434	1.33333	2	0.453333	6.6	2	1.22363	0	0	0	17	4	21.3109	1.53333	1	0.262488	6	1	2.22	86	30	84.4947	0	0	0	0	0	0	1.31507	0.25	0.596262	1.84932	0.25	1.00177
80	1960.06	11.2667	2	11.5755	90	30	57.6	0	0	0	0	0	0	87.4286	24	13.4073	9.14286	8	3.10857	98.2857	16	18.222	0	0	0	12.6	2	15.7951	0	0	0	51.4286	8	19.0286	73.7143	24	72.4241	31.4286	8	17.4476	0	0	0	25.8571	4	11.7238	3.69863	0.5	2.00355
81	1955	7.33333	2	7.53435	9	2	5.76	0	0	0	12.8571	12	1.37325	58.2857	16	8.93821	0	0	0	13.2	4	2.44725	2.53333	2	0.332709	25.2	4	31.5903	2.26667	2	0.388026	12	2	4.44	11.4667	2	11.266	7.33333	2	4.07111	2.05479	0.416667	0.669999	1.75342	0.333333	0.795016	2.46575	0.333333	1.3357
82	1274.21	0	0	0	7.86667	1	5.03467	0	0	0	8.57143	8	0.915502	43.7143	12	6.70365	1.33333	2	0.453333	42.4286	12	7.86617	0	0	0	17	4	21.3109	9.71429	8	1.66297	37.3333	2	13.8133	0.235616	0.0833333	0.231492	7.33333	2	4.07111	1.23288	0.25	0.401999	22.8571	4	10.3636	1.84932	0.25	1.00177
83	2027.34	72.4286	12	74.414	101.143	12	64.7314	1	2	3.93823	7.85714	4	0.83921	43.7143	12	6.70365	1.33333	2	0.453333	20.5714	12	3.8139	2.53333	2	0.332709	17	4	21.3109	2.42857	4	0.415742	18	3	6.66	36.8571	12	36.212	31.4286	8	17.4476	0	0	0	18.1	3	8.20668	2.46575	0.333333	1.3357
84	1348	7.33333	2	7.53435	135	30	86.4	1	2	3.93823	17.1429	16	1.831	7.33333	4	1.12458	0	0	0	6.4	4	1.18655	0.933333	2	0.122577	8	4	10.0287	1.13333	2	0.194013	88.2	12	32.634	98.2857	16	96.5654	15.7143	4	8.72382	42.8571	8	13.9743	10.6667	2	4.83635	1.84932	0.25	1.00177
85	1247	15.7143	4	16.145	1.10959	0.25	0.710137	0.5	1	1.96911	4.28571	4	0.457751	14.5714	4	2.23455	2.85714	4	0.971429	42.4286	12	7.86617	0	0	0	34	8	42.6218	1.13333	1	0.194013	6.86	1	2.5382	24.5714	4	24.1414	0	0	0	0	0	0	1.31507	0.25	0.596262	0	0	0
86	2432.31	8.28571	4	8.51284	270	60	172.8	0	0	0	8.57143	8	0.915502	29.1429	8	4.4691	9.14286	8	3.10857	42.4286	12	7.86617	0	0	0	17.1429	8	21.49	9.71429	8	1.66297	180	30	66.6	12.2857	4	12.0707	0	0	0	28.5714	4	9.31618	1.98356	0.333333	0.899362	0	0	0
87	1268.65	58	30	59.5899	135	30	86.4	0	0	0	17.1429	16	1.831	0	0	0	2.13333	2	0.725333	98.2857	16	18.222	0	0	0	15.8667	4	19.8902	9.71429	8	1.66297	6	1	2.22	49.1429	16	48.2827	0	0	0	0	0	0	0	0	0	0	0	0
88	1856.79	11.2667	2	11.5755	270	60	172.8	15	30	59.0734	1.83333	1	0.195816	1.83333	1	0.281145	0.666667	1	0.226667	28.2857	8	5.24411	0	0	0	8.57143	4	10.745	1.13333	1	0.194013	0	0	0	147.429	24	144.848	78.5714	20	43.6191	5	1	1.63033	114.286	20	51.818	1.84932	0.25	1.00177
89	1457.46	3.66667	1	3.76718	13.5	3	8.64	0	0	0	3.66667	2	0.391631	14.5714	4	2.23455	2.13333	2	0.725333	6.6	2	1.22363	1.26667	1	0.166355	6.3	1	7.89757	1.53333	1	0.262488	13.72	2	5.0764	22.9333	4	22.5319	7.33333	2	4.07111	0	0	0	5.33333	1	2.41817	3.08219	0.416667	1.66962
90
91	945	3.66667	1	3.76718	101.143	12	64.7314	0	0	0	4.85714	8	0.518784	15.7143	8	2.40981	1.33333	2	0.453333	0	0	0	0	0	0	0	0	0	0	0	0	6	1	2.22	12.2857	4	12.0707	0	0	0	0	0	0	3.46667	1	1.57181	0	0	0
92	1045	15.7143	4	16.145	9	2	5.76	0	0	0	25.7143	24	2.74651	15.7143	8	2.40981	4.57143	4	1.55429	147.429	24	27.3329	5.42857	4	0.712948	15.8667	4	19.8902	6.57143	4	1.12495	12	2	4.44	17.2	3	16.8989	4.33333	1	2.40566	5	1	1.63033	2.19178	0.416667	0.99377	1.23288	0.166667	0.667848
93	1382.55	220	60	226.031	38.5714	8	24.6857	1.5	3	5.90734	4.85714	8	0.518784	6.8	2	1.04279	1.33333	2	0.453333	70.7143	20	13.1103	2	4	0.262665	15.8667	4	19.8902	4.85714	4	0.831485	88.2	12	32.634	49.1429	8	48.2827	3.66667	1	2.03556	1.23288	0.25	0.401999	1.31507	0.25	0.596262	1.84932	0.25	1.00177
94	1365.77	3.86667	2	3.97266	1.47945	0.333333	0.946849	0	0	0	12.8571	12	1.37325	43.7143	12	6.70365	0.164384	0.25	0.0558904	27.4286	16	5.0852	0	0	0	7.93333	2	9.94509	4.85714	4	0.831485	205.8	30	76.146	5.73333	2	5.63298	2.66667	1	1.48041	13.3333	2	4.34755	1.31507	0.25	0.596262	1.84932	0.25	1.00177
95
96	2420.25	14.6667	4	15.0687	31.5	7	20.16	0	0	0	7.85714	4	0.83921	43.7143	12	6.70365	0	0	0	98.2857	16	18.222	1.26667	1	0.166355	6.3	1	7.89757	6.57143	4	1.12495	400	20	148	184.286	20	181.06	3.66667	1	2.03556	4.10959	0.833333	1.34	12.0667	2	5.47112	4.93151	0.666667	2.67139
97	2035.15	0.635616	0.333333	0.65304	236	30	151.04	8.57143	8	33.7562	0.232877	0.416667	0.0248732	0.60274	0.333333	0.0924311	0.328767	0.5	0.111781	0	0	0	0.466667	1	0.0612885	0.493151	0.25	0.618205	1.13333	2	0.194013	24	4	8.88	61.4286	20	60.3534	0	0	0	0	0	0	0	0	0	0	0	0
98	1631.36	3.86667	2	3.97266	135	30	86.4	0	0	0	2.42857	4	0.259392	15.7143	8	2.40981	5.71429	8	1.94286	42.4286	12	7.86617	0	0	0	11.9	3	14.9176	4.85714	8	0.831485	25.7143	4	9.51429	36.8571	12	36.212	7.33333	2	4.07111	0	0	0	10.6667	2	4.83635	3.08219	0.416667	1.66962
99	1981.52	15.7143	4	16.145	7.86667	1	5.03467	0	0	0	55	30	5.87447	145	30	22.236	20	30	6.8	42.4286	12	7.86617	0	0	0	34	8	42.6218	1.13333	2	0.194013	1.47945	0.25	0.547397	5.73333	2	5.63298	0	0	0	0	0	0	10.6667	2	4.83635	0	0	0
100	1717.35	3.86667	2	3.97266	101.143	12	64.7314	0	0	0	4.28571	4	0.457751	29.1429	8	4.4691	2.85714	4	0.971429	6.6	2	1.22363	0	0	0	27	4	33.8467	4.85714	4	0.831485	12	2	4.44	5.73333	2	5.63298	3.66667	1	2.03556	0	0	0	0	0	0	2.46575	0.333333	1.3357
101	2401	3.66667	1	3.76718	33.7143	4	21.5771	0	0	0	12.1429	20	1.29696	23.5714	12	3.61472	1.33333	2	0.453333	13.2	4	2.44725	0	0	0	15.8667	4	19.8902	0.558904	0.5	0.0956777	0	0	0	36.8571	12	36.212	1.80822	0.5	1.00384	0	0	0	5.33333	1	2.41817	0	0	0
102	1801	16.5714	8	17.0257	270	60	172.8	0	0	0	15.7143	8	1.67842	87.4286	24	13.4073	0	0	0	84.8571	24	15.7323	0	0	0	15.8667	4	19.8902	9.71429	8	1.66297	58.8	8	21.756	24.5714	8	24.1414	31.4286	8	17.4476	0	0	0	10.6667	2	4.83635	0	0.416667	0
103	1115.77	24.8571	12	25.5385	3	1	1.92	0	0	0	2.26667	4	0.242099	7.33333	4	1.12458	1.33333	2	0.453333	20.5714	12	3.8139	0	0	0	8	4	10.0287	4.85714	8	0.831485	102.857	16	38.0571	49.1429	16	48.2827	1.50685	0.416667	0.83653	5	1	1.63033	5.33333	1	2.41817	0	0	0
104	1544.63	0	0	0	0	0	0	0	0	0	2.26667	4	0.242099	7.33333	4	1.12458	0	0	0	70.7143	20	13.1103	0	0	0	0	0	0	9.71429	8	1.66297	13.72	2	5.0764	11.4667	2	11.266	7.33333	2	4.07111	2.19178	0.333333	0.714666	6.03333	1	2.73556	1.84932	0.25	1.00177
105	2001.51	7.33333	2	7.53435	270	60	172.8	0	0	0	0	0	0	0.60274	0.333333	0.0924311	5.71429	8	1.94286	49.1429	8	9.11098	0	0	0	18.9	3	23.6927	0.0931507	0.166667	0.0159463	2.46575	0.416667	0.912329	61.4286	20	60.3534	1.20548	0.333333	0.669224	5	1	1.63033	1.31507	0.25	0.596262	0	0	0
106	1662.86	8.28571	4	8.51284	270	60	172.8	6.42857	12	25.3172	17	28	1.81575	47.1429	24	7.22943	5.71429	8	1.94286	84.8571	24	15.7323	0	0	0	54	8	67.6935	4.85714	8	0.831485	25.7143	4	9.51429	86	30	84.4947	110	30	61.0667	0	0	0	0	0	0	0	0	0
107	1144.61	3.66667	1	3.76718	19.2857	4	12.3429	0	0	0	12.8571	12	1.37325	23.5714	12	3.61472	8.57143	12	2.91429	14.1429	4	2.62206	5.42857	4	0.712948	7.93333	2	9.94509	4.85714	4	0.831485	88.2	12	32.634	36.8571	12	36.212	47.1429	12	26.1715	2.05479	0.416667	0.669999	68.5714	12	31.0908	2.46575	0.333333	1.3357
108	2143.24	7.33333	2	7.53435	0	0	0	0	0	0	8.57143	8	0.915502	43.7143	12	6.70365	8.57143	12	2.91429	42.4286	12	7.86617	1.26667	1	0.166355	3.96667	1	4.97254	9.71429	8	1.66297	18	3	6.66	61.4286	20	60.3534	7.33333	2	4.07111	13.3333	2	4.34755	0	0	0	0	0	0
109	1869.56	1.93333	1	1.98633	13.5	3	8.64	0	0	0	21.4286	20	2.28875	47.1429	24	7.22943	5.71429	8	1.94286	84.8571	24	15.7323	1.86667	4	0.245154	7.93333	2	9.94509	4.85714	8	0.831485	2.46575	0.416667	0.912329	36.8571	12	36.212	3.66667	1	2.03556	0	0	0	5.33333	1	2.41817	0	0	0
110	2526	7.33333	2	7.53435	270	60	172.8	0	0	0	10	10	1.06809	7.33333	4	1.12458	5.71429	8	1.94286	84.8571	24	15.7323	0	0	0	25.2	4	31.5903	4.85714	4	0.831485	25.7143	4	9.51429	12.2857	4	12.0707	15.7143	4	8.72382	0	0	0	10.6667	2	4.83635	0	0	0
111	1534.57	48.2857	8	49.6093	15.7333	2	10.0693	0	0	0	3.66667	2	0.391631	6.8	2	1.04279	0.263014	0.25	0.0894247	70.7143	20	13.1103	0	0	0	34	8	42.6218	2.26667	2	0.388026	37.3333	2	13.8133	14.3333	5	14.0825	0	0	0	0	0	0	6.03333	1	2.73556	0	0	0
112	2310.84	7.33333	2	7.53435	405	90	259.2	0	0	0	4.85714	8	0.518784	15.7143	8	2.40981	1.33333	2	0.453333	0	0	0	0	0	0	34	8	42.6218	0.566667	1	0.0970065	12	2	4.44	8.6	3	8.44947	15.7143	4	8.72382	0	0	0	5.33333	1	2.41817	0	0	0
113	1718.19	31.4286	8	32.2901	19.2857	4	12.3429	0	0	0	2.42857	4	0.259392	7.85714	4	1.20491	2.85714	4	0.971429	14.1429	4	2.62206	0	0	0	17	4	21.3109	2.42857	4	0.415742	13.72	2	5.0764	49.1429	8	48.2827	37.1429	8	20.6199	5	1	1.63033	0	0	0	0	0	0
114	1055.6	11	3	11.3015	9	2	5.76	0	0	0	23.5714	12	2.51763	23.5714	12	3.61472	9.14286	8	3.10857	20.5714	12	3.8139	0.466667	1	0.0612885	4	2	5.01433	1.13333	2	0.194013	51.4286	8	19.0286	24.5714	8	24.1414	31.4286	8	17.4476	0	0	0	5.33333	1	2.41817	0	0	0
115	1765.98	47.1429	12	48.4351	0	0	0	0	0	0	15.7143	8	1.67842	103.571	20	15.8828	50	30	17	98.2857	16	18.222	0	0	0	17.1429	8	21.49	4.85714	4	0.831485	12	2	4.44	8.6	3	8.44947	11	3	6.10667	5	1	1.63033	1.31507	0.25	0.596262	0	0	0
116	1898.21	66.2857	32	68.1027	77.1429	16	49.3714	1	2	3.93823	39.2857	20	4.19605	58.2857	16	8.93821	1.33333	2	0.453333	70.7143	20	13.1103	0.466667	1	0.0612885	34	8	42.6218	2.26667	2	0.388026	12	2	4.44	12.2857	4	12.0707	3.66667	1	2.03556	1.64384	0.333333	0.535999	5.33333	1	2.41817	0	0	0
117	1261.12	7.33333	2	7.53435	101.143	12	64.7314	0	0	0	2	2	0.213617	31.4286	16	4.81962	0.328767	0.5	0.111781	13.2	4	2.44725	0	0	0	11.9	3	14.9176	1.13333	2	0.194013	3.94685	0.583333	1.46033	11.4667	2	11.266	7.33333	2	4.07111	0	0	0	5.33333	1	2.41817	2.46575	0.333333	1.3357
118	1715.7	7.33333	2	7.53435	57.8571	12	37.0286	0	0	0	8.57143	8	0.915502	29.1429	8	4.4691	4.57143	4	1.55429	56.5714	16	10.4882	0	0	0	15.8667	4	19.8902	1.13333	1	0.194013	13.72	2	5.0764	13.72	2	13.4799	4.33333	1	2.40566	0	0	0	0	0	0	7.5	1	4.06274
119	1223.38	15.7143	4	16.145	57.8571	12	37.0286	0	0	0	0	0	0	3.66667	2	0.562289	2.13333	2	0.725333	6.4	4	1.18655	0	0	0	8	4	10.0287	1.13333	1	0.194013	0.986301	0.166667	0.364932	0	0	0	0.90411	0.25	0.501918	0	0	0	1.13973	0.333333	0.51676	0	0	0
120	1419.51	7.73333	4	7.94532	90	30	57.6	0	0	0	25.7143	24	2.74651	31.4286	16	4.81962	18.2857	16	6.21714	56.5714	16	10.4882	10.8571	8	1.4259	7.93333	2	9.94509	4.85714	4	0.831485	12	2	4.44	12.2857	4	12.0707	3.66667	1	2.03556	6.66667	2	2.17378	68.5714	12	31.0908	0	0	0
121	1284.24	7.33333	2	7.53435	64.2857	20	41.1429	0	0	0	8.57143	8	0.915502	29.1429	8	4.4691	1.33333	2	0.453333	28.2857	8	5.24411	10.8571	8	1.4259	34	8	42.6218	4.85714	4	0.831485	88.2	12	32.634	73.7143	24	72.4241	15.7143	4	8.72382	0	0	0	29.7143	8	13.4727	1.84932	0.25	1.00177
122	1445.86	0.30137	0.0833333	0.309631	236	28	151.04	0	0	0	25.7143	24	2.74651	102	30	15.6419	0.666667	1	0.226667	42.4286	12	7.86617	0	0	0	34.2857	16	42.98	4.85714	4	0.831485	77.1429	12	28.5429	24.5714	8	24.1414	15.7143	4	8.72382	0	0	0	0	0	0	14.0667	2	7.6199
123	1323	15.7143	4	16.145	135	30	86.4	1	2	3.93823	8.57143	8	0.915502	43.7143	12	6.70365	7.14286	4	2.42857	49.1429	8	9.11098	10.7143	8	1.40713	17	4	21.3109	4.85714	4	0.831485	128.571	20	47.5714	36.8571	12	36.212	7.33333	2	4.07111	10	2	3.26066	0	0	0	2.46575	0.333333	1.3357
124	1495.42	15.7143	4	16.145	0	0	0	1	1	3.93823	17.1429	16	1.831	58.2857	16	8.93821	2.13333	2	0.725333	28.2857	8	5.24411	5.42857	4	0.712948	7.93333	2	9.94509	4.85714	4	0.831485	264.6	36	97.902	24.5714	8	24.1414	47.1429	12	26.1715	0	0	0	16	3	7.25452	2.46575	0.333333	1.3357
125	1131.83	0	0	0	57.8571	12	37.0286	2	8	7.87645	12.8571	12	1.37325	20.4	6	3.12837	18.2857	16	6.21714	0	0	0	21.7143	16	2.85179	0	0	0	19.4286	16	3.32594	117.6	16	43.512	73.7143	12	72.4241	7.33333	2	4.07111	0	0	0	10.6667	2	4.83635	0	0	0
126	1498.35	0.30137	0.0833333	0.309631	270	60	172.8	0	0	0	12.8571	12	1.37325	14.5714	4	2.23455	1.06667	1	0.362667	103.286	12	19.149	10.8571	8	1.4259	2.28219	0.583333	2.86092	4.85714	4	0.831485	360	60	133.2	86	30	84.4947	47.1429	12	26.1715	10	2	3.26066	0	0	0	2.46575	0.333333	1.3357
127	889.488	3.66667	1	3.76718	270	60	172.8	4.28571	8	16.8781	17	30	1.81575	55	30	8.43434	1.33333	2	0.453333	70.7143	20	13.1103	0.466667	1	0.0612885	3.96667	1	4.97254	4.85714	8	0.831485	25.7143	4	9.51429	86	30	84.4947	15.7143	4	8.72382	5	1	1.63033	22.8571	4	10.3636	0	0	0
128	950.361	8.28571	4	8.51284	0	0	0	0	0	0	39.2857	20	4.19605	72.8571	20	11.1728	8.57143	12	2.91429	73.7143	12	13.6665	0	0	0	17	4	21.3109	4.85714	4	0.831485	51.4286	8	19.0286	73.7143	24	72.4241	0	0	0	0	0	0	0	0	0	3.08219	0.416667	1.66962
129
130	1214	0.476712	0.25	0.48978	38.5714	8	24.6857	0	0	0	25.7143	24	2.74651	47.1429	24	7.22943	0	0	0	13.7143	8	2.5426	0.933333	2	0.122577	17	4	21.3109	2.42857	4	0.415742	180	30	66.6	24.5714	8	24.1414	0	0	0	42.8571	8	13.9743	5.33333	1	2.41817	0	0	0
131	1332.05	3.86667	2	3.97266	38.5714	8	24.6857	0	0	0	1	1	0.106809	23.5714	12	3.61472	1.33333	2	0.453333	56.5714	16	10.4882	0	0	0	7.93333	2	9.94509	1.13333	2	0.194013	6	1	2.22	5.73333	1	5.63298	7.33333	2	4.07111	0	0	0	2.63014	0.5	1.19252	0	0	0
132	1014.65	7.33333	2	7.53435	57.8571	12	37.0286	2.14286	4	8.43906	30	30	3.20426	31.4286	16	4.81962	8.57143	12	2.91429	14.1429	4	2.62206	0	0	0	8.57143	4	10.745	2.42857	4	0.415742	180	30	66.6	24.5714	8	24.1414	110	30	61.0667	21.4286	4	6.98713	0	0	0	0	0	0
133	1387.84	49.7143	24	51.077	39.3333	5	25.1733	0.5	1	1.96911	11	6	1.17489	9.16667	5	1.40572	2	3	0.68	70.7143	20	13.1103	0	0	0	34	8	42.6218	2.42857	4	0.415742	102.857	16	38.0571	22.8571	16	22.4571	7.33333	2	4.07111	0	0	0	45.7143	8	20.7272	0	0	0
134	1567.92	41.4286	20	42.5642	270	60	172.8	0	0	0	25.7143	24	2.74651	39.2857	20	6.02453	0.666667	1	0.226667	84.8571	24	15.7323	0	0	0	17.1429	8	21.49	14.5714	12	2.49445	6.86	1	2.5382	61.4286	20	60.3534	47.1429	12	26.1715	5	1	1.63033	5.33333	1	2.41817	0	0	0
135	984	8.28571	4	8.51284	33.7143	4	21.5771	0	0	0	5.5	3	0.587447	1.83333	1	0.281145	2.85714	4	0.971429	28.2857	8	5.24411	0	0	0	0.328767	0.166667	0.412137	4.85714	4	0.831485	77.1429	12	28.5429	17.2	6	16.8989	31.4286	8	17.4476	20	3	6.52133	22.8571	4	10.3636	0	0	0
136	1585.38	1.50685	0.416667	1.54815	270	60	172.8	15	30	59.0734	30	30	3.20426	102	30	15.6419	4.57143	4	1.55429	42.4286	12	7.86617	2.53333	2	0.332709	4	2	5.01433	4.85714	4	0.831485	102.857	16	38.0571	61.4286	20	60.3534	110	28	61.0667	10	2	3.26066	10.6667	2	4.83635	0	0	0
137	1499.34	24.1429	4	24.8047	0	0	0	0	0	0	110	60	11.7489	102	28	15.6419	8.57143	12	2.91429	42.4286	12	7.86617	2.53333	2	0.332709	2.60822	0.666667	3.26962	34	30	5.82039	6	1	2.22	98.2857	16	96.5654	15.7143	4	8.72382	5	1	1.63033	22.8571	4	10.3636	2.46575	0.333333	1.3357
138	1495.04	5.63333	1	5.78775	0	0	0	0	0	0	2	2	0.213617	29.1429	8	4.4691	1.06667	1	0.362667	73.7143	12	13.6665	0	0	0	51	12	63.9327	0	0	0	12	2	4.44	36.8571	12	36.212	0	0	0	10	2	3.26066	0	0	0	2.46575	0.333333	1.3357
139	1170.16	11.2667	2	11.5755	1.10959	0.25	0.710137	0.5	1	1.96911	4	4	0.427234	87.4286	24	13.4073	2.13333	2	0.725333	13.2	4	2.44725	0	0	0	15.8667	4	19.8902	2.26667	2	0.388026	77.1429	12	28.5429	98.2857	16	96.5654	15.7143	4	8.72382	0	0	0	5.33333	1	2.41817	1.84932	0.25	1.00177
140	1831.18	31.4286	8	32.2901	472	60	302.08	6.42857	12	25.3172	17	30	1.81575	55	30	8.43434	5.71429	8	1.94286	42.4286	12	7.86617	1.26667	1	0.166355	51	12	63.9327	4.85714	4	0.831485	0	0	0	24.5714	4	24.1414	62.8571	16	34.8953	42.8571	8	13.9743	68.5714	12	31.0908	0	0	0
141	1518.08	8.28571	4	8.51284	270	60	172.8	8.57143	8	33.7562	21.4286	20	2.28875	72.8571	20	11.1728	5.71429	8	1.94286	28.2857	8	5.24411	5.42857	4	0.712948	8.57143	4	10.745	4.85714	4	0.831485	128.571	20	47.5714	61.4286	20	60.3534	11.4286	4	6.34459	20	4	6.52133	22.8571	4	10.3636	3.08219	0.416667	1.66962
142	2014.8	15.7143	4	16.145	7.86667	1	5.03467	0	0	0	15.7143	8	1.67842	72.8571	20	11.1728	0	0	0	98.2857	16	18.222	3.8	3	0.499064	0	0	0	6.57143	4	1.12495	18.6667	1	6.90667	73.7143	12	72.4241	47.1429	12	26.1715	21.4286	4	6.98713	0	0	0	0	0	0
143	884.415	1.93333	1	1.98633	135	30	86.4	0	0	0	17	30	1.81575	55	30	8.43434	0	0	0	42.4286	12	7.86617	0	0	0	7.93333	2	9.94509	0.186301	0.166667	0.0318926	180	30	66.6	86	30	84.4947	0	0	0	0	0	0	14.8571	4	6.73634	7.5	1	4.06274
144
145	1745.78	16.5714	8	17.0257	540	120	345.6	2	4	7.87645	25.7143	24	2.74651	0	0	0	13.7143	12	4.66286	98.2857	16	18.222	0	0	0	0	0	0	9.71429	8	1.66297	180	28	66.6	98.2857	16	96.5654	78.5714	20	43.6191	10	2	3.26066	22.8571	4	10.3636	15	2	8.12549
146	709.287	0.90411	0.25	0.928893	0	0	0	0	0	0	34.2857	32	3.66201	116.571	32	17.8764	9.14286	8	3.10857	70.7143	20	13.1103	5.42857	4	0.712948	7.93333	2	9.94509	9.71429	8	1.66297	77.1429	12	28.5429	36.8571	12	36.212	31.4286	8	17.4476	10	2	3.26066	10.6667	2	4.83635	2.46575	0.333333	1.3357
147	1728	47.1429	12	48.4351	67.4286	8	43.1543	0	0	0	34.2857	32	3.66201	0	0	0	4.57143	4	1.55429	113.143	32	20.9764	16.2857	12	2.13884	54	8	67.6935	9.71429	8	1.66297	0	0	0	147.429	24	144.848	0	0	0	10	2	3.26066	0	0	0	0	0	0
148	1267.23	31.4286	8	32.2901	236	30	151.04	0	0	0	4.85714	8	0.518784	29.1429	8	4.4691	9.14286	8	3.10857	28.2857	8	5.24411	0.153425	0.333333	0.0201497	7.93333	2	9.94509	0.566667	1	0.0970065	13.72	2	5.0764	122.857	20	120.707	31.4286	8	17.4476	5	1	1.63033	1.75342	0.333333	0.795016	5.55616	0.333333	3.00977
149	2253.55	24.8571	12	25.5385	180	60	115.2	0.5	1	1.96911	30	30	3.20426	145	30	22.236	4.57143	4	1.55429	24.5714	4	4.55549	4	8	0.52533	7.93333	2	9.94509	4.85714	4	0.831485	180	30	66.6	86	30	84.4947	110	30	61.0667	21.4286	4	6.98713	22.8571	4	10.3636	64.2857	8	34.8235
150	2190.76	5.63333	1	5.78775	4.5	1	2.88	0	0	0	0	0	0	47.1429	24	7.22943	2.85714	4	0.971429	9.9	3	1.83544	0	0	0	3.96667	1	4.97254	2.26667	2	0.388026	0	0	0	0	0	0	0	0	0	0	0	0	0	0	0	0	0	0
151	970.43	8.28571	4	8.51284	135	30	86.4	2.14286	4	8.43906	15.7143	8	1.67842	41.4286	8	6.35314	4.57143	4	1.55429	49.1429	8	9.11098	16.2857	12	2.13884	17	4	21.3109	6.57143	4	1.12495	58.8	8	21.756	73.7143	12	72.4241	31.4286	8	17.4476	0	0	0	0	0	0	0	0	0
152	2868.57	31.4286	8	32.2901	405	90	259.2	2.14286	4	8.43906	47.1429	24	5.03526	47.1429	24	7.22943	5.71429	8	1.94286	84.8571	24	15.7323	0	0	0	15.8667	4	19.8902	0	0	0	117.6	16	43.512	98.2857	16	96.5654	47.1429	12	26.1715	10	2	3.26066	16	3	7.25452	64.2857	8	34.8235
153	1399.23	3.86667	2	3.97266	708	90	453.12	4.28571	8	16.8781	12.8571	12	1.37325	0	0	0	5.71429	8	1.94286	42.4286	12	7.86617	0.466667	1	0.0612885	11.9	3	14.9176	4.85714	4	0.831485	51.4286	8	19.0286	24.5714	8	24.1414	31.4286	8	17.4476	10	2	3.26066	45.7143	8	20.7272	28.1333	4	15.2398
154	1219.61	3.86667	2	3.97266	3.87945	0.5	2.48285	0	0	0	0.279452	0.5	0.0298479	47.1429	24	7.22943	0.328767	0.5	0.111781	42.4286	12	7.86617	0.115068	0.25	0.0151122	34	8	42.6218	1.13333	2	0.194013	128.571	20	47.5714	49.1429	16	48.2827	3.66667	1	2.03556	2.05479	0.416667	0.669999	5.33333	1	2.41817	2.46575	0.333333	1.3357
155	1502.9	7.33333	2	7.53435	7.86667	1	5.03467	0	0	0	0.232877	0.416667	0.0248732	0.753425	0.416667	0.115539	0.273973	0.416667	0.0931507	3.2	2	0.593273	0.933333	2	0.122577	0	0	0	1.13333	2	0.194013	6.86	1	2.5382	11.4667	2	11.266	3.66667	1	2.03556	5	1	1.63033	1.31507	0.25	0.596262	0	0	0
156	1304.23	48.2857	8	49.6093	4.5	1	2.88	0	0	0	23.5714	12	2.51763	124.286	24	19.0594	9.14286	8	3.10857	28.2857	8	5.24411	2.53333	2	0.332709	17	4	21.3109	4.85714	4	0.831485	18	3	6.66	36.8571	12	36.212	3.66667	1	2.03556	10	2	3.26066	1.98356	0.333333	0.899362	5.55616	0.333333	3.00977
157	1290.86	8.28571	4	8.51284	0	0	0	8.57143	8	33.7562	21.4286	20	2.28875	72.8571	20	11.1728	9.14286	8	3.10857	28.2857	8	5.24411	5.42857	4	0.712948	2	1	2.50717	4.85714	4	0.831485	128.571	20	47.5714	61.4286	20	60.3534	15.7143	4	8.72382	21.4286	4	6.98713	14.8571	4	6.73634	3.08219	0.416667	1.66962
158	946.397	8.28571	4	8.51284	67.4286	8	43.1543	0	0	0	4.85714	8	0.518784	39.2857	20	6.02453	0	0	0	27.4286	16	5.0852	6	12	0.787995	0	0	0	2.42857	4	0.415742	102.857	16	38.0571	86	28	84.4947	15.7143	4	8.72382	42.8571	8	13.9743	45.7143	8	20.7272	3.08219	0.416667	1.66962
159	2218.56	78.5714	20	80.7252	9	2	5.76	0	0	0	51.4286	48	5.49301	248.571	48	38.1188	0	0	0	196.571	32	36.4439	0	0	0	34	8	42.6218	3.06667	2	0.524977	6	1	2.22	5.73333	2	5.63298	0	0	0	0	0	0	0	0	0	0	0	0
160	1416.58	24.8571	12	25.5385	135	30	86.4	1	2	3.93823	4.53333	8	0.484199	15.7143	8	2.40981	8.57143	12	2.91429	42.4286	12	7.86617	0	0	0	15.8667	4	19.8902	2.42857	4	0.415742	25.7143	4	9.51429	49.1429	16	48.2827	31.4286	8	17.4476	20	4	6.52133	45.7143	8	20.7272	0	0	0
161	896.462	0	0	0	1.84932	0.416667	1.18356	0	0	0	30	30	3.20426	72.8571	20	11.1728	5.71429	8	1.94286	28.2857	8	5.24411	0	0	0	7.93333	2	9.94509	9.71429	8	1.66297	51.4286	8	19.0286	2.86667	1	2.81649	47.1429	12	26.1715	1.64384	0.333333	0.535999	0	0	0	7.5	1	4.06274
162	1289	16.5714	8	17.0257	101.143	12	64.7314	0	0	0	21.4286	20	2.28875	72.8571	20	11.1728	13.7143	12	4.66286	56.5714	16	10.4882	0	0	0	17	4	21.3109	4.85714	4	0.831485	360	60	133.2	86	30	84.4947	15.7143	4	8.72382	5	1	1.63033	14.8571	4	6.73634	30.1429	4	16.3284
163	1797.8	31.4286	8	32.2901	0.369863	0.0833333	0.236712	0	0	0	2.26667	4	0.242099	15.7143	8	2.40981	9.14286	8	3.10857	42.4286	12	7.86617	10.8571	8	1.4259	68	16	85.2436	4.85714	4	0.831485	128.571	20	47.5714	36.8571	12	36.212	47.1429	12	26.1715	0	0	0	22.8571	4	10.3636	0	0	0
164	1861.31	7.33333	2	7.53435	472	60	302.08	6.42857	12	25.3172	47.1429	24	5.03526	58.2857	16	8.93821	13.7143	12	4.66286	20.5714	12	3.8139	2	4	0.262665	7.93333	2	9.94509	4.85714	4	0.831485	51.4286	8	19.0286	344	60	337.979	78.5714	20	43.6191	15	3	4.89099	1.75342	0.333333	0.795016	0	0	0
165	1519.12	5.63333	1	5.78775	15.7333	2	10.0693	0	0	0	23.5714	12	2.51763	43.7143	12	6.70365	21.4286	12	7.28571	49.1429	8	9.11098	10.7143	8	1.40713	3.96667	1	4.97254	9.71429	8	1.66297	29.4	4	10.878	24.5714	4	24.1414	18.5714	4	10.31	5	1	1.63033	0	0	0	0	0	0
166	1706.79	33.1429	16	34.0514	0	0	0	0	0	0	4.85714	8	0.518784	15.7143	8	2.40981	2.85714	4	0.971429	27.4286	16	5.0852	0	0	0	17.1429	8	21.49	2.42857	4	0.415742	51.4286	8	19.0286	24.5714	8	24.1414	15.7143	4	8.72382	0	0	0	0	0	0	0	0	0
167	1610.41	31.4286	8	32.2901	15.7333	2	10.0693	2	2	7.87645	1.13333	2	0.12105	7.33333	4	1.12458	1.33333	2	0.453333	84.8571	24	15.7323	0	0	0	8	4	10.0287	2.26667	2	0.388026	12	2	4.44	24.5714	8	24.1414	31.4286	8	17.4476	5	1	1.63033	22.8571	4	10.3636	0	0	0
168	1363.4	15.7143	4	16.145	2.21918	0.5	1.42027	0.287671	0.583333	1.13291	25.7143	24	2.74651	72.8571	20	11.1728	2.85714	4	0.971429	42.4286	12	7.86617	5.42857	4	0.712948	2	1	2.50717	19.4286	16	3.32594	102.857	16	38.0571	12.2857	4	12.0707	0	0	0	21.4286	4	6.98713	10.6667	2	4.83635	7.5	1	4.06274
169	1365.22	5.8	3	5.95899	135	30	86.4	0.5	1	1.96911	4.28571	4	0.457751	7.85714	4	1.20491	2.85714	4	0.971429	6.85714	4	1.2713	0.466667	1	0.0612885	8.57143	4	10.745	4.85714	8	0.831485	25.7143	4	9.51429	172	30	168.989	78.5714	20	43.6191	10	2	3.26066	0	0	0	7.5	1	4.06274
170	1355.17	24.1429	4	24.8047	9	2	5.76	0	0	0	17.1429	16	1.831	72.8571	20	11.1728	0.350685	0.333333	0.119233	20.5714	12	3.8139	0.466667	1	0.0612885	11.9	3	14.9176	4.85714	4	0.831485	6	1	2.22	49.1429	16	48.2827	3.66667	1	2.03556	15	3	4.89099	10.6667	2	4.83635	0	0	0
171	1089.12	8.28571	4	8.51284	90	30	57.6	0	0	0	30	28	3.20426	102	28	15.6419	9.14286	8	3.10857	0	0	0	5.42857	4	0.712948	8.57143	4	10.745	4.85714	4	0.831485	180	30	66.6	49.1429	16	48.2827	110	30	61.0667	5	1	1.63033	5.33333	1	2.41817	2.31233	0.333333	1.25259
172	1033.94	1.93333	1	1.98633	18	4	11.52	0	0	0	3	3	0.320426	3.66667	2	0.562289	18.2857	16	6.21714	1.6	1	0.296637	0	0	0	8.57143	4	10.745	2.42857	4	0.415742	147	20	54.39	122.857	20	120.707	0.60274	0.166667	0.334612	10	2	3.26066	22.8571	4	10.3636	0	0	0
173	989	96.5714	16	99.2186	13.5	3	8.64	0	0	0	12.8571	12	1.37325	0	0	0	22.8571	20	7.77143	42.4286	12	7.86617	2.53333	2	0.332709	17	4	21.3109	4.85714	4	0.831485	25.7143	4	9.51429	8.6	3	8.44947	110	30	61.0667	5	1	1.63033	16	3	7.25452	0	0	0
174	1046.95	11.2667	2	11.5755	7.86667	1	5.03467	0	0	0	47.1429	24	5.03526	87.4286	24	13.4073	8.57143	12	2.91429	28.2857	8	5.24411	5.42857	4	0.712948	4	2	5.01433	4.85714	4	0.831485	20.58	3	7.6146	8.6	3	8.44947	3.66667	1	2.03556	13.3333	2	4.34755	5.33333	1	2.41817	0	0	0
175	1131.82	0.60274	0.166667	0.619262	0	0	0	0	0	0	55	30	5.87447	145	30	22.236	35.7143	20	12.1429	28.2857	8	5.24411	1.26667	1	0.166355	34	8	42.6218	4.85714	4	0.831485	58.8	8	21.756	86	30	84.4947	31.4286	8	17.4476	15	3	4.89099	22.8571	4	10.3636	0	0	0
176	768.323	3.66667	1	3.76718	135	30	86.4	0	0	0	55	30	5.87447	145	30	22.236	4.57143	4	1.55429	13.7143	8	2.5426	5.06667	4	0.665418	8.57143	4	10.745	6.57143	4	1.12495	0	0	0	12.2857	4	12.0707	0	0	0	0	0	0	0	0	0	0	0	0
177	1470.21	8.28571	4	8.51284	135	30	86.4	0.328767	0.333333	1.29476	21.4286	20	2.28875	72.8571	20	11.1728	11.4286	16	3.88571	42.4286	12	7.86617	0	0	0	8	4	10.0287	1.13333	1	0.194013	51.4286	8	19.0286	0	0	0	31.4286	8	17.4476	100	2	32.6066	0	0	0	0	0	0
178	2058.48	7.33333	2	7.53435	270	60	172.8	0	0	0	17.1429	16	1.831	58.2857	16	8.93821	8.57143	12	2.91429	42.4286	12	7.86617	2.53333	2	0.332709	17	4	21.3109	2.26667	2	0.388026	13.72	2	5.0764	49.1429	8	48.2827	18.5714	4	10.31	6.66667	1	2.17378	51.7143	8	23.4476	2.46575	0.333333	1.3357
179	1319.55	0.635616	0.333333	0.65304	1.84932	0.416667	1.18356	0	0	0	21.4286	20	2.28875	58.2857	16	8.93821	13.7143	12	4.66286	28.2857	8	5.24411	5.06667	4	0.665418	17	4	21.3109	4.85714	4	0.831485	88.2	12	32.634	98.2857	16	96.5654	55.7143	12	30.9299	5	1	1.63033	0	0	0	0	0	0
180	1409	1.93333	1	1.98633	19.2857	4	12.3429	0	0	0	42.8571	40	4.57751	39.2857	20	6.02453	8.57143	12	2.91429	48	28	8.8991	4	8	0.52533	4	2	5.01433	4.85714	8	0.831485	58.8	8	21.756	61.4286	20	60.3534	62.8571	16	34.8953	5	1	1.63033	0.284932	0.0833333	0.12919	1.84932	0.25	1.00177
181	1904	47.1429	12	48.4351	9	2	5.76	0	0	0	8.57143	8	0.915502	87.4286	24	13.4073	17.1429	24	5.82857	56.5714	16	10.4882	0	0	0	34	8	42.6218	4.85714	4	0.831485	154.286	24	57.0857	49.1429	16	48.2827	62.8571	16	34.8953	5	1	1.63033	5.33333	1	2.41817	2.31233	0.333333	1.25259
182	3070.4	47.1429	12	48.4351	405	90	259.2	0	0	0	21.4286	20	2.28875	58.2857	16	8.93821	5.71429	8	1.94286	49.1429	8	9.11098	0.312329	0.25	0.0410189	23.8	6	29.8353	4.85714	4	0.831485	320	16	118.4	110.571	12	108.636	31.4286	8	17.4476	5	1	1.63033	5.33333	1	2.41817	2.46575	0.333333	1.3357
183	2858.21	31.4286	8	32.2901	708	90	453.12	0	0	0	12.8571	12	1.37325	103.571	20	15.8828	3.2	3	1.088	14.1429	4	2.62206	0	0	0	3.96667	1	4.97254	4.85714	8	0.831485	80	4	29.6	49.1429	8	48.2827	18.5714	4	10.31	5	1	1.63033	5.33333	1	2.41817	0	0.333333	0
184	1325.94	5.8	3	5.95899	77.1429	16	49.3714	0.205479	0.416667	0.809225	1	1	0.106809	43.7143	12	6.70365	2.85714	4	0.971429	1.35616	0.416667	0.25143	0	0	0	4	2	5.01433	0.279452	0.25	0.0478388	25.7143	4	9.51429	17.2	6	16.8989	7.33333	2	4.07111	1.64384	0.333333	0.535999	16	3	7.25452	2.46575	0.333333	1.3357
185	1476.19	8.28571	4	8.51284	9	2	5.76	0	0	0	14.5714	24	1.55635	47.1429	24	7.22943	8.57143	12	2.91429	42.4286	12	7.86617	0.466667	1	0.0612885	34	8	42.6218	2.42857	4	0.415742	6	1	2.22	36.8571	12	36.212	47.1429	12	26.1715	10	2	3.26066	22.8571	4	10.3636	0	0	0
186	1500.17	0	0	0	38.5714	8	24.6857	0	0	0	2	2	0.213617	41.4286	8	6.35314	0	0	0	42.4286	12	7.86617	10.8571	8	1.4259	3.96667	1	4.97254	13.1429	8	2.2499	12	2	4.44	49.1429	16	48.2827	47.1429	12	26.1715	21.4286	4	6.98713	3.46667	1	1.57181	7.5	1	4.06274
187	1075.75	15.7143	4	16.145	90	30	57.6	0	0	0	4.85714	8	0.518784	15.7143	8	2.40981	5.71429	8	1.94286	14.1429	4	2.62206	0	0	0	7.93333	2	9.94509	2.42857	4	0.415742	6	1	2.22	12.2857	4	12.0707	15.7143	4	8.72382	5	1	1.63033	10.6667	2	4.83635	0	0	0
188	1263.45	8.28571	4	8.51284	405	90	259.2	10.7143	20	42.1953	2.42857	4	0.259392	23.5714	12	3.61472	8.57143	12	2.91429	42.4286	12	7.86617	0.466667	1	0.0612885	2	1	2.50717	0.566667	1	0.0970065	25.7143	4	9.51429	49.1429	16	48.2827	110	30	61.0667	10	2	3.26066	68.5714	12	31.0908	2.46575	0.333333	1.3357
189	1242.76	33.1429	16	34.0514	0	0	0	0	0	0	39.2857	20	4.19605	72.8571	20	11.1728	8.57143	12	2.91429	42.4286	12	7.86617	0	0	0	102	24	127.865	9.71429	8	1.66297	0	0	0	0	0	0	31.4286	8	17.4476	0	0	0	0	0	0	7.5	1	4.06274
190	1147.8	3.86667	2	3.97266	19.2857	4	12.3429	0	0	0	3	3	0.320426	3.66667	2	0.562289	2.85714	4	0.971429	42.4286	12	7.86617	0	0	0	17.1429	8	21.49	4.85714	8	0.831485	77.1429	12	28.5429	36.8571	12	36.212	47.1429	12	26.1715	64.2857	12	20.9614	5.33333	1	2.41817	2.31233	0.333333	1.25259
191	866.929	8.28571	4	8.51284	0	0	0	0	0	0	4.85714	8	0.518784	0	0	0	2.85714	4	0.971429	70.7143	20	13.1103	0	0	0	7.93333	2	9.94509	9.71429	8	1.66297	51.4286	8	19.0286	8.6	3	8.44947	0	0	0	0	0	0	0	0	0	0	0	0
192	1683.77	0	0	0	38.5714	8	24.6857	8.57143	8	33.7562	14.5714	24	1.55635	39.2857	20	6.02453	14.2857	20	4.85714	27.4286	16	5.0852	8	16	1.05066	8.57143	4	10.745	4.85714	8	0.831485	147	20	54.39	61.4286	20	60.3534	31.4286	8	17.4476	1.23288	0.25	0.401999	45.7143	8	20.7272	7.5	1	4.06274
193	1144	7.33333	2	7.53435	0	0	0	0	0	0	2.26667	4	0.242099	7.33333	4	1.12458	0.219178	0.333333	0.0745205	28.2857	8	5.24411	0	0	0	4	2	5.01433	2.42857	4	0.415742	6	1	2.22	12.2857	4	12.0707	15.7143	4	8.72382	1.64384	0.333333	0.535999	1.31507	0.25	0.596262	0	0.333333	0
194	1585.67	5.8	3	5.95899	67.4286	8	43.1543	0	0	0	60	60	6.40851	14.6667	8	2.24916	8.57143	12	2.91429	56.5714	16	10.4882	1.26667	1	0.166355	17.1429	8	21.49	4.85714	4	0.831485	58.8	8	21.756	24.5714	8	24.1414	0	0	0	21.4286	4	6.98713	45.7143	8	20.7272	2.46575	0.333333	1.3357
195	1526	1.93333	1	1.98633	15.7333	2	10.0693	0	0	0	12.8571	12	1.37325	23.5714	12	3.61472	8.57143	12	2.91429	70.7143	20	13.1103	0	0	0	17	4	21.3109	14.5714	12	2.49445	88.2	12	32.634	172	60	168.989	31.4286	8	17.4476	0	0	0	68.5714	12	31.0908	0	0	0
196	1261.54	16.5714	8	17.0257	135	30	86.4	0	0	0	0.566667	1	0.0605249	55	30	8.43434	2.85714	4	0.971429	13.7143	8	2.5426	0	0	0	7.93333	2	9.94509	2.42857	4	0.415742	20.58	3	7.6146	49.1429	16	48.2827	7.33333	2	4.07111	10	2	3.26066	10.6667	2	4.83635	7.5	1	4.06274
197	1625.72	1.93333	1	1.98633	135	30	86.4	30	30	118.147	31.4286	16	3.35684	23.5714	12	3.61472	2.85714	4	0.971429	14.1429	4	2.62206	0	0	0	7.93333	2	9.94509	1.13333	1	0.194013	0	0	0	61.4286	20	60.3534	15.7143	4	8.72382	0	0	0	0	0	0	0	0	0
198	1726.63	78.5714	20	80.7252	134.857	16	86.3086	0	0	0	30	30	3.20426	39.2857	20	6.02453	0.666667	1	0.226667	70.7143	20	13.1103	0.466667	1	0.0612885	15.8667	4	19.8902	2.42857	4	0.415742	147	20	54.39	122.857	20	120.707	8.66667	2	4.81132	10	2	3.26066	5.33333	1	2.41817	2.46575	0.333333	1.3357
199	1538.66	16.5714	8	17.0257	135	30	86.4	0	0	0	4.85714	8	0.518784	47.1429	24	7.22943	8.57143	12	2.91429	13.7143	8	2.5426	2	4	0.262665	25.2	4	31.5903	2.42857	4	0.415742	6	1	2.22	5.73333	2	5.63298	0	0	0	0	0	0	0	0	0	0	0	0
200	1037.9	1.93333	1	1.98633	77.1429	16	49.3714	0	0	0	7.28571	12	0.778177	23.5714	12	3.61472	2.85714	4	0.971429	6.6	2	1.22363	0	0	0	17	4	21.3109	1.7	3	0.29102	36	6	13.32	24.5714	8	24.1414	7.33333	2	4.07111	0	0	0	10.6667	2	4.83635	2.46575	0.333333	1.3357
201	1281.55	0	0	0	101.143	12	64.7314	0	0	0	2	2	0.213617	43.7143	12	6.70365	5.71429	8	1.94286	42.4286	12	7.86617	0.466667	1	0.0612885	7.93333	2	9.94509	4.85714	4	0.831485	88.2	12	32.634	98.2857	16	96.5654	37.1429	8	20.6199	10	2	3.26066	10.6667	2	4.83635	2.46575	0.333333	1.3357
202	1347.33	0	0	0	33.7143	4	21.5771	0	0	0	1.13333	2	0.12105	23.5714	12	3.61472	5.71429	8	1.94286	20.5714	12	3.8139	0	0	0	7.93333	2	9.94509	2.42857	4	0.415742	77.1429	12	28.5429	12.2857	4	12.0707	7.33333	2	4.07111	10	2	3.26066	10.6667	2	4.83635	0	0.333333	0
203	1785.11	0	0	0	0	0	0	0	0	0	7.28571	12	0.778177	23.5714	12	3.61472	1.33333	2	0.453333	0	0	0	0	0	0	34	8	42.6218	2.42857	4	0.415742	25.7143	4	9.51429	24.5714	8	24.1414	3.66667	1	2.03556	0	0	0	0	0	0	0	0	0
204	1323.85	16.5714	8	17.0257	135	30	86.4	0	0	0	30	30	3.20426	102	30	15.6419	4.57143	4	1.55429	28.2857	8	5.24411	0	0	0	8.57143	4	10.745	0.558904	0.5	0.0956777	0	0	0	0	0	0	47.1429	12	26.1715	0	0	0	5.33333	1	2.41817	0	0.333333	0
205	1215.27	15.7143	4	16.145	9	2	5.76	0	0	0	17.1429	16	1.831	58.2857	16	8.93821	8.57143	12	2.91429	70.7143	20	13.1103	0.933333	2	0.122577	23.8	6	29.8353	4.85714	4	0.831485	6	1	2.22	36.8571	12	36.212	47.1429	12	26.1715	42.8571	8	13.9743	22.8571	4	10.3636	2.46575	0.333333	1.3357
206	1412.52	3.66667	1	3.76718	19.2857	4	12.3429	0.164384	0.333333	0.64738	7.28571	12	0.778177	39.2857	20	6.02453	2.85714	4	0.971429	56.5714	16	10.4882	0	0	0	7.93333	2	9.94509	1.7	3	0.29102	13.72	2	5.0764	172	30	168.989	0	0	0	5	1	1.63033	16.2	1	7.3452	7.5	1	4.06274
207	1264.58	31.4286	8	32.2901	0	0	0	60	30	236.294	55	30	5.87447	31.4286	16	4.81962	18.2857	16	6.21714	14.1429	4	2.62206	4	8	0.52533	3.96667	1	4.97254	3.4	3	0.582039	205.8	30	76.146	172	30	168.989	74.2857	16	41.2399	21.4286	4	6.98713	160	30	72.5452	2.46575	0.333333	1.3357
208	949.797	48.2857	8	49.6093	38.5714	8	24.6857	0	0	0	23.5714	12	2.51763	23.5714	12	3.61472	5.71429	8	1.94286	42.4286	12	7.86617	0.933333	2	0.122577	7.93333	2	9.94509	4.85714	4	0.831485	205.8	30	76.146	98.2857	16	96.5654	31.4286	8	17.4476	5	1	1.63033	10.6667	2	4.83635	7.5	1	4.06274
209	1719.79	3.86667	2	3.97266	134.857	16	86.3086	0	0	0	6	6	0.640851	15.7143	8	2.40981	0	0	0	28.2857	8	5.24411	0	0	0	7.93333	2	9.94509	0	0	0	51.4286	8	19.0286	24.5714	8	24.1414	3.66667	1	2.03556	5	1	1.63033	21.3333	4	9.67269	2.31233	0.333333	1.25259
210	1625.66	1.93333	1	1.98633	90	30	57.6	0	0	0	4.85714	8	0.518784	15.7143	8	2.40981	2.85714	4	0.971429	34.2857	20	6.3565	0	0	0	0	0	0	1.13333	2	0.194013	51.4286	8	19.0286	86	30	84.4947	110	30	61.0667	5	1	1.63033	160	30	72.5452	32.1429	4	17.4118
211	1471.98	3.86667	2	3.97266	9	2	5.76	0	0	0	8.57143	8	0.915502	31.4286	16	4.81962	5.71429	8	1.94286	28.2857	8	5.24411	0	0	0	7.93333	2	9.94509	1.13333	2	0.194013	13.72	2	5.0764	11.4667	2	11.266	0	0	0	1.23288	0.25	0.401999	1.75342	0.333333	0.795016	0	0	0
212	1575.2	24.8571	12	25.5385	57.8571	12	37.0286	0	0	0	23.5714	12	2.51763	23.5714	12	3.61472	2.85714	4	0.971429	28.2857	8	5.24411	0	0	0	7.93333	2	9.94509	1.13333	2	0.194013	25.7143	4	9.51429	12.2857	4	12.0707	15.7143	4	8.72382	6.66667	1	2.17378	2.63014	0.5	1.19252	0	0	0
213	863	7.33333	2	7.53435	236	30	151.04	0	0	0	2.26667	4	0.242099	7.33333	4	1.12458	0.666667	1	0.226667	9.6	6	1.77982	0	0	0	8	4	10.0287	1.13333	2	0.194013	6	1	2.22	2.86667	1	2.81649	3.66667	1	2.03556	0	0	0	0	0	0	0	0	0
214	1552.45	0	0	0	115.714	24	74.0571	0	0	0	30	28	3.20426	102	28	15.6419	13.7143	12	4.66286	84.8571	24	15.7323	2.53333	2	0.332709	23.8	6	29.8353	9.71429	8	1.66297	117.6	16	43.512	36.8571	12	36.212	47.1429	12	26.1715	0	0	0	0	0	0	0	0	0
215	1548.7	5.8	3	5.95899	7.86667	1	5.03467	0	0	0	0	4	0	0	3	0	2	3	0.68	13.2	4	2.44725	0	0	0	0	2	0	0	0	0	18	3	6.66	5.73333	2	5.63298	7.33333	2	4.07111	5	1	1.63033	5.33333	1	2.41817	2.31233	0.333333	1.25259
216	2581.29	3.86667	2	3.97266	0	0	0	0	0	0	4.85714	8	0.518784	15.7143	8	2.40981	0	0	0	6.85714	4	1.2713	2	4	0.262665	7.93333	2	9.94509	0	0	0	25.7143	4	9.51429	49.1429	16	48.2827	15.7143	4	8.72382	5	1	1.63033	0	0	0	32.1429	4	17.4118
217	1829	1.80822	0.5	1.85779	401.2	51	256.768	0.246575	0.5	0.97107	15.7143	8	1.67842	43.7143	12	6.70365	0	0	0	28.2857	8	5.24411	0	0	0	3.96667	1	4.97254	4.85714	4	0.831485	176.4	24	65.268	98.2857	16	96.5654	31.4286	8	17.4476	5	1	1.63033	10.6667	2	4.83635	7.5	1	4.06274
218	1143.29	16.5714	8	17.0257	0	0	0	0	0	0	8.57143	8	0.915502	29.1429	8	4.4691	0.666667	1	0.226667	19.8	6	3.67088	0	0	0	7.93333	2	9.94509	1.13333	1	0.194013	4.51068	0.666667	1.66895	73.7143	12	72.4241	0	0	0	0	0	0	0	0	0	0	0	0
219	2530.27	11	3	11.3015	90	30	57.6	0	0	0	0.566667	1	0.0605249	1.83333	1	0.281145	0.666667	1	0.226667	13.7143	8	2.5426	0.466667	1	0.0612885	34	8	42.6218	0.566667	1	0.0970065	2.9589	0.5	1.09479	86	30	84.4947	3.66667	1	2.03556	0	0	0	0	0	0	3.08219	0.416667	1.66962
220	2564.19	3.66667	1	3.76718	270	60	172.8	0	0	0	1.13333	2	0.12105	31.4286	16	4.81962	1.33333	2	0.453333	3.2	2	0.593273	0	0	0	15.8667	4	19.8902	0.232877	0.416667	0.0398657	13.72	2	5.0764	5.73333	2	5.63298	7.33333	2	4.07111	1.64384	0.333333	0.535999	0.876712	0.166667	0.397508	2.46575	0.333333	1.3357
221	1332	15.7143	4	16.145	134.857	16	86.3086	0	0	0	25.7143	24	2.74651	0	0	0	9.14286	8	3.10857	56.5714	16	10.4882	1.26667	1	0.166355	7.93333	2	9.94509	3.4	3	0.582039	25.7143	4	9.51429	73.7143	12	72.4241	15.7143	4	8.72382	1.23288	0.25	0.401999	22.8571	4	10.3636	2.46575	0.333333	1.3357
222	1984.26	0.635616	0.333333	0.65304	0	0	0	0	0	0	78.5714	40	8.3921	207.143	40	31.7657	42.8571	24	14.5714	49.1429	8	9.11098	0	0	0	8	4	10.0287	6.57143	4	1.12495	147	20	54.39	122.857	20	120.707	74.2857	16	41.2399	10	2	3.26066	0	0	0	7.5	1	4.06274
223	1437.51	1.50685	0.416667	1.54815	67.4286	8	43.1543	0	0	0	55	30	5.87447	124.286	24	19.0594	13.7143	12	4.66286	28.2857	8	5.24411	5.42857	4	0.712948	3.96667	1	4.97254	4.85714	4	0.831485	117.6	16	43.512	24.5714	8	24.1414	3.66667	1	2.03556	21.4286	4	6.98713	10.6667	2	4.83635	33.8	2	18.3094
224	2144	62.8571	16	64.5802	67.4286	8	43.1543	0	0	0	12.1429	20	1.29696	31.4286	16	4.81962	0.666667	1	0.226667	20.5714	12	3.8139	0	0	0	15.8667	4	19.8902	0.566667	1	0.0970065	6	1	2.22	2.86667	1	2.81649	3.66667	1	2.03556	0	0	0	45.7143	8	20.7272	7.5	1	4.06274
225	1137.04	8.28571	4	8.51284	236	30	151.04	0	0	0	0	0	0	0	0	0	9.14286	8	3.10857	28.2857	8	5.24411	0	0	0	3.96667	1	4.97254	1.13333	1	0.194013	1.9726	0.333333	0.729863	2.86667	1	2.81649	1.80822	0.5	1.00384	0	0	0	0	0	0	0	0	0
226	2156	3.86667	2	3.97266	270	60	172.8	60	60	236.294	9.71429	16	1.03757	31.4286	16	4.81962	5.71429	8	1.94286	13.7143	8	2.5426	0	0	0	4	2	5.01433	4.85714	8	0.831485	77.1429	12	28.5429	36.8571	12	36.212	47.1429	12	26.1715	5	1	1.63033	45.7143	8	20.7272	7.5	1	4.06274
227	1180.78	7.33333	2	7.53435	4.5	1	2.88	1	2	3.93823	0	0	0	3.66667	2	0.562289	5.71429	8	1.94286	42.4286	12	7.86617	0.933333	2	0.122577	17.1429	8	21.49	9.71429	8	1.66297	51.4286	8	19.0286	36.8571	12	36.212	15.7143	4	8.72382	0	0	0	22.8571	4	10.3636	0	0	0
228	2720.56	33.1429	16	34.0514	472	60	302.08	0	0	0	78.5714	40	8.3921	55	28	8.43434	2.13333	2	0.725333	28.2857	8	5.24411	0	0	0	15.8667	4	19.8902	2.26667	2	0.388026	88.2	12	32.634	122.857	20	120.707	37.1429	8	20.6199	0	0	0	0	0	0	2.31233	0.333333	1.25259
229	1655.92	1.93333	1	1.98633	405	90	259.2	0	0	0	12.1429	20	1.29696	31.4286	16	4.81962	8.57143	12	2.91429	13.7143	8	2.5426	0	0	0	4	2	5.01433	2.42857	4	0.415742	88.2	12	32.634	122.857	20	120.707	15.7143	4	8.72382	10	2	3.26066	10.6667	2	4.83635	0	0	0
230	1721.72	1.93333	1	1.98633	270	60	172.8	0	0	0	0	0	0	102	30	15.6419	9.14286	8	3.10857	42.4286	12	7.86617	0.933333	2	0.122577	8.57143	4	10.745	2.26667	2	0.388026	205.8	30	76.146	172	30	168.989	15.7143	4	8.72382	10	2	3.26066	22.8571	4	10.3636	0	0	0
231	2532.56	144.857	24	148.828	101.143	12	64.7314	0	0	0	17.1429	16	1.831	72.8571	20	11.1728	9.14286	8	3.10857	28.2857	8	5.24411	0	0	0	54	8	67.6935	4.85714	4	0.831485	6	1	2.22	36.8571	12	36.212	110	28	61.0667	5	1	1.63033	5.33333	1	2.41817	2.46575	0.333333	1.3357
232	1066.49	3.86667	2	3.97266	270	60	172.8	0.5	1	1.96911	4.28571	4	0.457751	7.85714	4	1.20491	2.85714	4	0.971429	14.1429	4	2.62206	0	0	0	17	4	21.3109	9.71429	8	1.66297	13.72	2	5.0764	5.73333	2	5.63298	7.33333	2	4.07111	5	1	1.63033	5.33333	1	2.41817	0	0	0
233
234	1493.52	8.28571	4	8.51284	270	60	172.8	0	0	0	12.8571	12	1.37325	23.5714	12	3.61472	8.57143	12	2.91429	42.4286	12	7.86617	5.06667	4	0.665418	3.96667	1	4.97254	4.85714	4	0.831485	180	30	66.6	86	30	84.4947	0	0	0	5	1	1.63033	160	30	72.5452	0	0	0
235	990.48	8.28571	4	8.51284	90	30	57.6	1	2	3.93823	30	30	3.20426	55	30	8.43434	8.57143	12	2.91429	56.5714	16	10.4882	1.86667	4	0.245154	17	4	21.3109	2.42857	4	0.415742	102.857	16	38.0571	61.4286	20	60.3534	15.7143	4	8.72382	0	0	0	45.7143	8	20.7272	2.46575	0.333333	1.3357
236	1080	7.33333	2	7.53435	4.5	1	2.88	1	2	3.93823	12.8571	12	1.37325	23.5714	12	3.61472	5.71429	8	1.94286	42.4286	12	7.86617	0	0	0	7.93333	2	9.94509	2.42857	4	0.415742	102.857	16	38.0571	36.8571	12	36.212	62.8571	16	34.8953	0	0	0	5.33333	1	2.41817	0	0	0
237	1341	33.1429	16	34.0514	360	120	230.4	0	0	0	1.13333	2	0.12105	3.66667	2	0.562289	8.57143	12	2.91429	28.2857	8	5.24411	0	0	0	7.93333	2	9.94509	2.42857	4	0.415742	25.7143	4	9.51429	5.73333	2	5.63298	15.7143	4	8.72382	0	0	0	1.75342	0.333333	0.795016	7.5	1	4.06274
238	1468.44	1.93333	1	1.98633	4.5	1	2.88	0	0	0	14.5714	24	1.55635	39.2857	20	6.02453	8.57143	12	2.91429	56.5714	16	10.4882	5.42857	4	0.712948	17	4	21.3109	1.13333	1	0.194013	180	30	66.6	2.86667	1	2.81649	62.8571	16	34.8953	42.8571	8	13.9743	0	0	0	0	0	0
239	1229.27	16.5714	8	17.0257	0	0	0	0	0	0	17.1429	16	1.831	23.5714	12	3.61472	8.57143	12	2.91429	42.4286	12	7.86617	0	0	0	3.96667	1	4.97254	4.85714	4	0.831485	18.7714	4	6.94543	73.7143	24	72.4241	47.1429	12	26.1715	0	0	0	0	0	0	0	0	0
240	1453.78	11.2667	2	11.5755	168.571	20	107.886	0	0	0	12.8571	12	1.37325	15.7143	8	2.40981	0	0	0	28.2857	8	5.24411	0	0	0	17	4	21.3109	4.85714	4	0.831485	1.9726	0.333333	0.729863	73.7143	24	72.4241	47.1429	12	26.1715	5	1	1.63033	10.6667	2	4.83635	3.69863	0.5	2.00355
241	1678	0	0	0	0	0	0	0	0	0	23.5714	12	2.51763	39.2857	20	6.02453	8.57143	12	2.91429	6.85714	4	1.2713	0	0	0	51	12	63.9327	1.13333	1	0.194013	25.7143	4	9.51429	12.2857	4	12.0707	47.1429	12	26.1715	13.3333	2	4.34755	5.33333	1	2.41817	0	0.333333	0
242	1146.89	15.7143	4	16.145	18	4	11.52	0	0	0	1	1	0.106809	1.83333	1	0.281145	1.33333	2	0.453333	42.4286	12	7.86617	0	0	0	17	4	21.3109	4.85714	4	0.831485	20.58	3	7.6146	24.5714	4	24.1414	0	0	0	13.3333	2	4.34755	0	0	0	0	0.333333	0
243
244	1621	0	0	0	0	0	0	0	0	0	0	0	0	29.1429	8	4.4691	1.33333	2	0.453333	14.1429	4	2.62206	0	0	0	15.8667	4	19.8902	0	0	0	12	2	4.44	24.5714	8	24.1414	7.33333	2	4.07111	0	0	0	2.63014	0.5	1.19252	0	0	0
245	1747	1.20548	0.333333	1.23852	0	0	0	0	0	0	0	0	0	15.7143	8	2.40981	2.85714	4	0.971429	84.8571	24	15.7323	0.933333	2	0.122577	68	16	85.2436	2.42857	4	0.415742	58.8	8	21.756	122.857	20	120.707	18.5714	4	10.31	13.3333	2	4.34755	25.8571	4	11.7238	2.46575	0.333333	1.3357
246	1217.38	7.33333	2	7.53435	77.1429	16	49.3714	2.14286	4	8.43906	12.8571	12	1.37325	23.5714	12	3.61472	2.85714	4	0.971429	42.4286	12	7.86617	14	30	1.83866	51	12	63.9327	4.85714	4	0.831485	102.857	16	38.0571	61.4286	20	60.3534	15.7143	4	8.72382	21.4286	4	6.98713	10.6667	2	4.83635	2.46575	0.333333	1.3357
247	1277.36	0	0	0	0	0	0	0	0	0	0	0	0	0	0	0	5.71429	8	1.94286	13.7143	8	2.5426	0	0	0	4	2	5.01433	2.42857	4	0.415742	0	0	0	12.2857	4	12.0707	0	0	0	0	0	0	0	0	0	0	0	0
248	1903.43	0.90411	0.25	0.928893	270	60	172.8	0	0	0	8.57143	8	0.915502	15.7143	8	2.40981	2.85714	4	0.971429	42.4286	12	7.86617	0	0	0	8.57143	4	10.745	4.85714	4	0.831485	180	30	66.6	86	30	84.4947	3.66667	1	2.03556	28.5714	4	9.31618	0	0	0	32.1429	4	17.4118
249	1361.83	0	0	0	472	60	302.08	0.5	1	1.96911	8.57143	8	0.915502	23.5714	12	3.61472	8.57143	12	2.91429	3.2	2	0.593273	0	0	0	3.96667	1	4.97254	9.71429	8	1.66297	58.8	8	21.756	73.7143	12	72.4241	47.1429	12	26.1715	0	0	0	22.8571	4	10.3636	0	0	0
250	1774.17	3.66667	1	3.76718	19.2857	4	12.3429	12.8571	12	50.6343	2.42857	4	0.259392	55	30	8.43434	20	30	6.8	14.1429	4	2.62206	0	0	0	17	4	21.3109	14.5714	12	2.49445	180	30	66.6	172	30	168.989	47.1429	12	26.1715	0	0	0	45.7143	8	20.7272	2.46575	0.333333	1.3357
251	771.841	0	0	0	0	0	0	0	0	0	17.1429	16	1.831	23.5714	12	3.61472	5.71429	8	1.94286	20.5714	12	3.8139	1.26667	1	0.166355	11.9	3	14.9176	4.85714	4	0.831485	102.857	16	38.0571	36.8571	12	36.212	31.4286	8	17.4476	5	1	1.63033	3.46667	1	1.57181	0	0.333333	0
252	1093	0.90411	0.25	0.928893	0	0	0	0.233333	1	0.91892	55	30	5.87447	43.7143	12	6.70365	32	30	10.88	28.2857	8	5.24411	0	0	0	34	8	42.6218	6.57143	4	1.12495	12	2	4.44	2.86667	1	2.81649	15.7143	4	8.72382	0	0	0	22.8571	4	10.3636	2.46575	0.333333	1.3357
253	1474.64	3.66667	1	3.76718	270	60	172.8	0.5	1	1.96911	8.57143	8	0.915502	7.85714	4	1.20491	2.85714	4	0.971429	42.4286	12	7.86617	0	0	0	7.93333	2	9.94509	4.85714	4	0.831485	25.7143	4	9.51429	49.1429	8	48.2827	15.7143	4	8.72382	0	0	0	0	0	0	0	0	0
254	1306.46	15.7143	4	16.145	9	2	5.76	0	0	0	3.66667	2	0.391631	6.8	2	1.04279	1.33333	2	0.453333	6.6	2	1.22363	0	0	0	7.93333	2	9.94509	2.26667	2	0.388026	6.86	1	2.5382	11.4667	2	11.266	8.66667	2	4.81132	0	0	0	0	0	0	2.31233	0.333333	1.25259
255	2655.52	78.5714	20	80.7252	9	2	5.76	0.233333	1	0.91892	25.7143	24	2.74651	87.4286	24	13.4073	5.71429	8	1.94286	56.5714	16	10.4882	5.42857	4	0.712948	0	0	0	4.85714	4	0.831485	400	20	148	36.8571	4	36.212	74.2857	16	41.2399	6.66667	1	2.17378	5.33333	1	2.41817	7.5	1	4.06274
256	1183.8	15.7143	4	16.145	90	30	57.6	0	0	0	34.2857	32	3.66201	116.571	32	17.8764	2.85714	4	0.971429	84.8571	24	15.7323	0	0	0	34	8	42.6218	4.85714	4	0.831485	0	0	0	49.1429	16	48.2827	3.66667	1	2.03556	20	3	6.52133	2.19178	0.416667	0.99377	7.5	1	4.06274
257	1798.85	0	0	0	135	30	86.4	0	0	0	0	0	0	0	0	0	0	0	0	0	0	0	0	0	0	1.30411	0.333333	1.63481	0	0	0	29.4	4	10.878	2.86667	1	2.81649	3.66667	1	2.03556	2.19178	0.333333	0.714666	1.75342	0.333333	0.795016	7.5	1	4.06274
258	1393.71	7.33333	2	7.53435	64.2857	20	41.1429	0	0	0	15.7143	8	1.67842	15.7143	8	2.40981	2.85714	4	0.971429	28.2857	8	5.24411	0	0	0	31.7333	8	39.7804	1.53333	1	0.262488	12	2	4.44	36.8571	12	36.212	15.7143	4	8.72382	0	0	0	0	0	0	2.31233	0.333333	1.25259
259	1586.79	7.33333	2	7.53435	57.8571	12	37.0286	0	0	0	7.28571	12	0.778177	23.5714	12	3.61472	0	0	0	6.6	2	1.22363	0	0	0	7.93333	2	9.94509	1.13333	2	0.194013	13.72	2	5.0764	98.2857	16	96.5654	0	0	0	0	0	0	0	0	0	0	0	0
260	1178.82	96.5714	16	99.2186	0	0	0	0	0	0	0	0	0	6.8	2	1.04279	4.57143	4	1.55429	6.6	2	1.22363	0	0	0	7.93333	2	9.94509	2.26667	2	0.388026	6	1	2.22	11.4667	2	11.266	7.33333	2	4.07111	5	1	1.63033	1.48767	0.25	0.674521	0	0	0
261	1263.95	0.635616	0.333333	0.65304	33.7143	4	21.5771	0	0	0	0	0	0	0	0	0	0	0	0	28.2857	8	5.24411	0	0	0	17	4	21.3109	4.85714	4	0.831485	25.7143	4	9.51429	0	0	0	0	0	0	0	0	0	0	0	0	0	0	0
262	1444.03	24.8571	12	25.5385	236	30	151.04	6.42857	12	25.3172	9.71429	16	1.03757	31.4286	16	4.81962	11.4286	16	3.88571	56.5714	16	10.4882	10.8571	8	1.4259	34	8	42.6218	1.13333	1	0.194013	56.3143	12	20.8363	40	30	39.2999	57.1429	20	31.723	14.2857	4	4.65809	68.5714	12	31.0908	32.1429	4	17.4118
263	1658.35	16.5714	8	17.0257	180	60	115.2	0	0	0	25.7143	24	2.74651	58.2857	16	8.93821	4.57143	4	1.55429	28.2857	8	5.24411	0	0	0	15.8667	4	19.8902	0.139726	0.25	0.0239194	6	1	2.22	0	0	0	0	0	0	0	0	0	0	0	0	0	0	0
264	1957.96	1.50685	0.416667	1.54815	33.7143	4	21.5771	2	4	7.87645	4.28571	4	0.457751	23.5714	12	3.61472	8.57143	12	2.91429	42.4286	12	7.86617	0	0	0	7.93333	2	9.94509	4.85714	4	0.831485	0	0	0	24.5714	8	24.1414	31.4286	8	17.4476	6.66667	1	2.17378	45.7143	8	20.7272	30	4	16.251
265	1271.34	96.5714	16	99.2186	9	2	5.76	0	0	0	9.71429	16	1.03757	31.4286	16	4.81962	8.57143	12	2.91429	6.6	2	1.22363	0	0	0	34	8	42.6218	2.42857	4	0.415742	37.3333	2	13.8133	17.2	2	16.8989	15.7143	4	8.72382	0	0	0	1.75342	0.333333	0.795016	2.31233	0.333333	1.25259
266	1553.58	8.28571	4	8.51284	270	60	172.8	0	0	0	9.71429	16	1.03757	7.33333	4	1.12458	1.33333	2	0.453333	9.9	3	1.83544	0	0	0	4	2	5.01433	1.13333	2	0.194013	18	3	6.66	61.4286	20	60.3534	31.4286	8	17.4476	5	1	1.63033	1.31507	0.25	0.596262	0	0	0
267	1627.71	31.4286	8	32.2901	472	60	302.08	5	20	19.6911	3.66667	2	0.391631	39.2857	20	6.02453	2.85714	4	0.971429	6.85714	4	1.2713	0	0	0	6.3	1	7.89757	4.85714	4	0.831485	25.7143	4	9.51429	12.2857	4	12.0707	15.7143	4	8.72382	6.66667	1	2.17378	0	0	0	0	0	0
268	1675.44	0	0	0	236	30	151.04	0	0	0	2	2	0.213617	14.5714	4	2.23455	0	0	0	0	0	0	0	0	0	0	0	0	3.4	3	0.582039	6	1	2.22	2.86667	1	2.81649	3.66667	1	2.03556	0	0	0	0	0	0	0	0	0
269	1795.65	31.4286	8	32.2901	135	30	86.4	30	30	118.147	4.85714	8	0.518784	39.2857	20	6.02453	0	0	0	56.5714	16	10.4882	0	0	0	17.1429	8	21.49	4.85714	8	0.831485	128.571	20	47.5714	86	30	84.4947	45.7143	16	25.3784	2.19178	0.333333	0.714666	10.6667	2	4.83635	7.5	1	4.06274
270	1148.49	24.1429	4	24.8047	19.2857	4	12.3429	0	0	0	4.85714	8	0.518784	15.7143	8	2.40981	0.666667	1	0.226667	28.2857	8	5.24411	0	0	0	15.8667	4	19.8902	2.42857	4	0.415742	29.4	4	10.878	172	30	168.989	15.7143	4	8.72382	0	0	0	5.33333	1	2.41817	2.31233	0.333333	1.25259
271	841.133	11.2667	2	11.5755	19.2857	4	12.3429	0	0	0	39.2857	20	4.19605	31.4286	16	4.81962	5.71429	8	1.94286	42.4286	12	7.86617	1.26667	1	0.166355	17	4	21.3109	4.85714	4	0.831485	12	2	4.44	8.6	3	8.44947	31.4286	8	17.4476	28.5714	4	9.31618	5.33333	1	2.41817	7.5	1	4.06274
272	1332.44	0.635616	0.333333	0.65304	19.2857	4	12.3429	0	0	0	17.1429	16	1.831	23.5714	12	3.61472	2	3	0.68	42.4286	12	7.86617	0.933333	2	0.122577	4	2	5.01433	2.26667	4	0.388026	88.2	12	32.634	73.7143	12	72.4241	31.4286	8	17.4476	5	1	1.63033	5.33333	1	2.41817	0	0	0
273	2374	0	0	0	236	30	151.04	0	0	0	19.4286	32	2.07514	62.8571	32	9.63924	5.71429	8	1.94286	84.8571	24	15.7323	0	0	0	34	8	42.6218	4.85714	8	0.831485	117.6	16	43.512	49.1429	16	48.2827	1.50685	0.416667	0.83653	20	3	6.52133	22.8571	4	10.3636	0	0	0
274	1425	1.93333	1	1.98633	708	90	453.12	0	0	0	12.8571	12	1.37325	23.5714	12	3.61472	8.57143	12	2.91429	42.4286	12	7.86617	0.466667	1	0.0612885	17	4	21.3109	1.13333	1	0.194013	18	3	6.66	73.7143	12	72.4241	3.66667	1	2.03556	6.66667	1	2.17378	0	0	0	0	0	0
275	1505.43	16.5714	8	17.0257	90	30	57.6	0	0	0	4.85714	8	0.518784	15.7143	8	2.40981	5.71429	8	1.94286	13.7143	8	2.5426	0	0	0	17.1429	8	21.49	2.42857	4	0.415742	6	1	2.22	2.86667	1	2.81649	3.66667	1	2.03556	28.5714	4	9.31618	0	0	0	0	0	0
276	1912.75	15.7143	4	16.145	236	30	151.04	2.14286	4	8.43906	21.4286	20	2.28875	31.4286	16	4.81962	5.71429	8	1.94286	42.4286	12	7.86617	1.26667	1	0.166355	34	8	42.6218	9.71429	8	1.66297	77.1429	12	28.5429	49.1429	16	48.2827	3.66667	1	2.03556	21.4286	4	6.98713	22.8571	4	10.3636	0	0	0
277	1414.15	0	0	0	270	60	172.8	0	0	0	7.28571	12	0.778177	31.4286	16	4.81962	2.85714	4	0.971429	6.85714	4	1.2713	0	0	0	17.1429	8	21.49	0	0	0	25.7143	4	9.51429	49.1429	16	48.2827	0	0	0	0	0	0	45.7143	8	20.7272	0	0	0
278	1004.24	16.5714	8	17.0257	0	0	0	0	0	0	12.8571	12	1.37325	43.7143	12	6.70365	8.57143	12	2.91429	56.5714	16	10.4882	10.8571	8	1.4259	51	12	63.9327	4.85714	4	0.831485	51.4286	8	19.0286	24.5714	8	24.1414	31.4286	8	17.4476	13.3333	2	4.34755	22.8571	4	10.3636	7.5	1	4.06274
279	1195	58	30	59.5899	236	30	151.04	0	0	0	55	30	5.87447	1.83333	1	0.281145	0	0	0	42.4286	12	7.86617	1.4	3	0.183866	8.57143	4	10.745	6.57143	4	1.12495	411.6	60	152.292	172	60	168.989	130	30	72.1698	0	0	0	0	0	0	0	0	0
280	2043.17	3.66667	1	3.76718	67.4286	8	43.1543	0	0	0	15.7143	8	1.67842	82.8571	16	12.7063	13.7143	12	4.66286	98.2857	16	18.222	0	0	0	12.6	2	15.7951	3.06667	2	0.524977	102.857	16	38.0571	36.8571	12	36.212	15.7143	4	8.72382	57.1429	8	18.6324	45.7143	8	20.7272	0	0	0
281	1481	0	0	0	0	0	0	0	0	0	23.5714	12	2.51763	58.2857	16	8.93821	2.13333	2	0.725333	3.2	2	0.593273	16.2857	12	2.13884	7.93333	2	9.94509	19.4286	16	3.32594	6.86	1	2.5382	122.857	20	120.707	0	0	0	6.66667	1	2.17378	0	0	0	0	0	0
282	1875.87	1.11233	0.583333	1.14282	0	0	0	0	0	0	0	0	0	124.286	24	19.0594	4.57143	4	1.55429	98.2857	16	18.222	0.933333	2	0.122577	17	4	21.3109	4.85714	4	0.831485	51.4286	8	19.0286	24.5714	8	24.1414	15.7143	4	8.72382	0	0	0	0	0	0	0	0	0
283	2874.13	15.7143	4	16.145	135	30	86.4	0	0	0	12.8571	12	1.37325	15.7143	8	2.40981	9.14286	8	3.10857	0	0	0	0	0	0	108	16	135.387	19.7143	12	3.37485	240	12	88.8	36.8571	12	36.212	18.5714	4	10.31	114.286	16	37.2647	0	0	0	0	0	0
284	1707.97	0	0	0	236	30	151.04	0	0	0	0	0	0	1.83333	1	0.281145	0	0	0	28.2857	8	5.24411	0	0	0	7.93333	2	9.94509	3.06667	2	0.524977	0	0	0	122.857	20	120.707	0	0	0	0	0	0	10.6667	2	4.83635	0	0	0
285	1386.59	3.66667	1	3.76718	0	0	0	60	60	236.294	60	60	6.40851	116.571	32	17.8764	28.5714	16	9.71429	14.1429	4	2.62206	5.35714	4	0.703567	17	4	21.3109	0	0	0	25.7143	4	9.51429	0	0	0	15.7143	4	8.72382	21.4286	4	6.98713	22.8571	4	10.3636	0	0	0
286	1265.06	0	0	0	4.5	1	2.88	0.5	1	1.96911	3.66667	2	0.391631	29	6	4.4472	3.2	3	1.088	49.1429	8	9.11098	0	0	0	7.93333	2	9.94509	19.7143	12	3.37485	77.1429	12	28.5429	73.7143	24	72.4241	31.4286	8	17.4476	6.66667	1	2.17378	5.33333	1	2.41817	3.08219	0.416667	1.66962
287	1913.61	62.8571	16	64.5802	135	30	86.4	0	0	0	15.7143	8	1.67842	165.714	32	25.4125	18.2857	16	6.21714	84.8571	24	15.7323	0	0	0	68	16	85.2436	3.06667	2	0.524977	320	16	118.4	49.1429	16	48.2827	62.8571	16	34.8953	6.66667	1	2.17378	0	0	0	2.31233	0.333333	1.25259
288	1345.33	24.8571	12	25.5385	405	90	259.2	0	0	0	21.4286	20	2.28875	31.4286	16	4.81962	8.57143	12	2.91429	56.5714	16	10.4882	0.466667	1	0.0612885	17	4	21.3109	4.85714	4	0.831485	77.1429	12	28.5429	61.4286	20	60.3534	15.7143	4	8.72382	6.66667	1	2.17378	14.8571	4	6.73634	7.5	1	4.06274
289	1467.02	31.4286	8	32.2901	57.8571	12	37.0286	0	0	0	17.1429	16	1.831	23.5714	12	3.61472	2.85714	4	0.971429	28.2857	8	5.24411	0	0	0	7.93333	2	9.94509	4.85714	4	0.831485	51.4286	8	19.0286	86	30	84.4947	0	0	0	1.64384	0.333333	0.535999	0	0	0	0	0	0
290	739.101	0	0	0	90	30	57.6	0	0	0	7.28571	12	0.778177	43.7143	12	6.70365	32	1	10.88	56.5714	16	10.4882	0	0	0	0.986301	0.5	1.23641	9.71429	8	1.66297	13.72	2	5.0764	49.1429	16	48.2827	7.33333	2	4.07111	5	1	1.63033	2.63014	0.5	1.19252	0	0	0
291	721.587	31.4286	8	32.2901	67.4286	8	43.1543	0	0	0	0.566667	1	0.0605249	1.83333	1	0.281145	0.666667	1	0.226667	14.1429	4	2.62206	0	0	0	3.96667	1	4.97254	0	0	0	0	0	0	5.73333	1	5.63298	0	0	0	0	0	0	0	0	0	0	0	0
292	1809.05	31.4286	8	32.2901	135	30	86.4	30	30	118.147	25.7143	24	2.74651	58.2857	16	8.93821	5.71429	8	1.94286	56.5714	16	10.4882	5.42857	4	0.712948	4	2	5.01433	4.85714	4	0.831485	205.8	30	76.146	172	30	168.989	37.1429	8	20.6199	20	3	6.52133	91.4286	16	41.4544	32.1429	4	17.4118
293	1352.66	15.7143	4	16.145	4.5	1	2.88	0	0	0	0	0	0	39.2857	20	6.02453	14.2857	20	4.85714	56.5714	16	10.4882	0.933333	2	0.122577	11.9	3	14.9176	4.85714	4	0.831485	12	2	4.44	49.1429	16	48.2827	15.7143	4	8.72382	0	0	0	22.8571	4	10.3636	0	0	0
294	1626.27	7.33333	2	7.53435	270	60	172.8	0	0	0	21.4286	20	2.28875	39.2857	20	6.02453	8.57143	12	2.91429	42.4286	12	7.86617	0.466667	1	0.0612885	51	12	63.9327	4.85714	4	0.831485	205.8	30	76.146	86	30	84.4947	31.4286	8	17.4476	2.73973	0.416667	0.893332	68.5714	12	31.0908	64.2857	8	34.8235
295	1627.63	72.4286	12	74.414	472	60	302.08	0	0	0	2	2	0.213617	7.85714	4	1.20491	11.4286	16	3.88571	13.7143	8	2.5426	0	0	0	17	4	21.3109	0	0	0	6.86	1	2.5382	11.4667	2	11.266	0	0	0	0	0	0	0	0	0	0	0	0
296	2284.58	7.33333	2	7.53435	236	30	151.04	0	0	0	0	0	0	87.4286	24	13.4073	13.7143	12	4.66286	28.2857	8	5.24411	0	0	0	68	16	85.2436	0	0	0	240	12	88.8	0	0	0	0	0	0	0	0	0	0	0	0	0	0	0
297	1119.85	31.4286	8	32.2901	18	4	11.52	1.5	3	5.90734	21.4286	20	2.28875	58.2857	16	8.93821	5.71429	8	1.94286	42.4286	12	7.86617	6	12	0.787995	8.57143	4	10.745	4.85714	4	0.831485	88.2	12	32.634	8.6	3	8.44947	110	30	61.0667	0	0	0	22.8571	4	10.3636	15	2	8.12549
298	2240.75	33.1429	16	34.0514	90	30	57.6	0	0	0	0	0	0	58.2857	16	8.93821	8.57143	12	2.91429	84.8571	24	15.7323	2	4	0.262665	68	16	85.2436	4.85714	4	0.831485	0	0	0	86	30	84.4947	15.7143	4	8.72382	57.1429	8	18.6324	0	0	0	32.1429	4	17.4118
299	1441	0	0	0	101.143	12	64.7314	0	0	0	1.13333	2	0.12105	14.5714	4	2.23455	0.666667	1	0.226667	0	0	0	0	0	0	7.93333	2	9.94509	0.566667	1	0.0970065	0	0	0	2.86667	1	2.81649	3.66667	1	2.03556	0	0	0	0	0	0	7.5	1	4.06274
300	1319.35	8.28571	4	8.51284	0	0	0	0	0	0	94.2857	48	10.0705	23.5714	12	3.61472	5.71429	8	1.94286	84.8571	24	15.7323	0	0	0	7.93333	2	9.94509	19.7143	12	3.37485	51.4286	8	19.0286	86	30	84.4947	0	0	0	0	0	0	29.7143	8	13.4727	0	0	0
301	1300	24.1429	4	24.8047	12.8571	4	8.22857	0	0	0	8.57143	8	0.915502	31.4286	16	4.81962	2.85714	4	0.971429	42.4286	12	7.86617	0	0	0	0	0	0	1.53333	1	0.262488	58.8	8	21.756	172	30	168.989	31.4286	8	17.4476	0	0	0	0	0	0	0	0	0
302	1963.81	24.1429	4	24.8047	67.4286	8	43.1543	0	0	0	2	2	0.213617	6.8	2	1.04279	1.33333	2	0.453333	6.6	2	1.22363	0	0	0	15.8667	4	19.8902	9.71429	8	1.66297	29.4	4	10.878	73.7143	12	72.4241	37.1429	8	20.6199	6.66667	1	2.17378	6.03333	1	2.73556	2.46575	0.333333	1.3357
303	1704.77	8.28571	4	8.51284	270	60	172.8	0	0	0	7.28571	12	0.778177	23.5714	12	3.61472	0.666667	1	0.226667	6.85714	4	1.2713	0	0	0	17.1429	8	21.49	1.13333	2	0.194013	6	1	2.22	5.73333	2	5.63298	0	0	0	13.3333	2	4.34755	5.33333	1	2.41817	0	0	0
304	1363	47.1429	12	48.4351	270	60	172.8	0	0	0	1	1	0.106809	23.5714	12	3.61472	5.71429	8	1.94286	56.5714	16	10.4882	0	0	0	4	2	5.01433	4.85714	4	0.831485	0	0	0	36.8571	12	36.212	47.1429	12	26.1715	0	0	0	5.33333	1	2.41817	0	0	0
305	1733.46	1.93333	1	1.98633	19.2857	4	12.3429	6.42857	12	25.3172	47.1429	24	5.03526	124.286	24	19.0594	13.7143	12	4.66286	122.857	20	22.7775	2	4	0.262665	17	4	21.3109	9.71429	8	1.66297	180	30	66.6	2.86667	1	2.81649	110	30	61.0667	3.33333	1	1.08689	68.5714	12	31.0908	32.1429	4	17.4118
306	1084.1	0	0	0	57.8571	12	37.0286	0	0	0	1.13333	2	0.12105	3.66667	2	0.562289	0.328767	0.5	0.111781	1.89863	0.583333	0.352002	0.230137	0.5	0.0302245	3.96667	1	4.97254	1.13333	1	0.194013	18.6667	1	6.90667	5.73333	1	5.63298	4.33333	1	2.40566	6.66667	1	2.17378	5.33333	1	2.41817	3.08219	0.416667	1.66962
307	2464.97	16.5714	8	17.0257	708	90	453.12	0	0	0	15.7143	8	1.67842	15.7143	8	2.40981	8.57143	12	2.91429	42.4286	12	7.86617	0	0	0	34	8	42.6218	4.85714	4	0.831485	51.4286	8	19.0286	86	30	84.4947	3.66667	1	2.03556	57.1429	8	18.6324	45.7143	8	20.7272	0	0	0
308	1350.56	62.8571	16	64.5802	0	0	0	4.28571	8	16.8781	12.8571	12	1.37325	15.7143	8	2.40981	5.71429	8	1.94286	42.4286	12	7.86617	1.86667	4	0.245154	7.93333	2	9.94509	2.26667	2	0.388026	77.1429	12	28.5429	36.8571	12	36.212	31.4286	8	17.4476	30	6	9.78199	16	3	7.25452	2.46575	0.333333	1.3357
309	905.201	0	0	0	12.8571	4	8.22857	0	0	0	39.2857	20	4.19605	0	0	0	14.2857	20	4.85714	20.5714	12	3.8139	0.933333	2	0.122577	7.93333	2	9.94509	1.13333	1	0.194013	0	0	0	8.6	3	8.44947	3.66667	1	2.03556	57.1429	8	18.6324	22.8571	4	10.3636	0	0	0
310	1001.73	3.86667	2	3.97266	90	30	57.6	0	0	0	1	1	0.106809	1.83333	1	0.281145	2.85714	4	0.971429	42.4286	12	7.86617	0	0	0	4	2	5.01433	2.26667	2	0.388026	12	2	4.44	8.6	3	8.44947	3.66667	1	2.03556	0	0	0	0	0	0	0	0	0
311	1404.54	3.86667	2	3.97266	38.5714	8	24.6857	0	0	0	21.4286	20	2.28875	72.8571	20	11.1728	2.85714	4	0.971429	147.429	24	27.3329	1.26667	1	0.166355	17.1429	8	21.49	1.13333	2	0.194013	51.4286	8	19.0286	36.8571	12	36.212	62.8571	16	34.8953	10	2	3.26066	3.46667	1	1.57181	0	0	0
312	1444.13	31.4286	8	32.2901	0	0	0	7	30	27.5676	24.2857	40	2.59392	62.8571	32	9.63924	5.71429	8	1.94286	41.1429	24	7.6278	3.8	3	0.499064	17.1429	8	21.49	9.71429	8	1.66297	77.1429	12	28.5429	36.8571	12	36.212	78.5714	20	43.6191	25	5	8.15166	45.7143	8	20.7272	32.1429	4	17.4118
313	1507.07	15.7143	4	16.145	27	6	17.28	15	30	59.0734	110	60	11.7489	110	60	16.8687	20	30	6.8	54.8571	32	10.1704	2	4	0.262665	17.1429	8	21.49	2.42857	4	0.415742	180	30	66.6	172	60	168.989	15.7143	4	8.72382	42.8571	8	13.9743	160	30	72.5452	32.1429	4	17.4118
314	2016.65	0	0	0	33.7143	4	21.5771	0	0	0	0	0	0	0	0	0	4.57143	4	1.55429	0	0	0	0	0	0	0	0	0	0	0	0	6	1	2.22	0	0	0	3.66667	1	2.03556	0	0	0	0	0	0	0	0	0
315	1054.55	8.28571	4	8.51284	180	60	115.2	8.57143	16	33.7562	39.2857	20	4.19605	7.85714	4	1.20491	2.85714	4	0.971429	27.4286	16	5.0852	2.33333	5	0.306443	17.1429	8	21.49	9.71429	8	1.66297	180	30	66.6	86	30	84.4947	15.7143	4	8.72382	0	0	0	29.7143	8	13.4727	15	2	8.12549
316	1691.03	1.80822	0.5	1.85779	570	30	364.8	30	30	118.147	30	30	3.20426	55	30	8.43434	8.57143	12	2.91429	13.7143	8	2.5426	6	12	0.787995	17	4	21.3109	4.85714	8	0.831485	75.0857	16	27.7817	24.5714	4	24.1414	15.7143	4	8.72382	28.5714	4	9.31618	91.4286	16	41.4544	0	0	0
317	1856.11	16.5714	8	17.0257	0	0	0	0	0	0	17.1429	16	1.831	39.2857	20	6.02453	8.57143	12	2.91429	73.7143	12	13.6665	5.42857	4	0.712948	17	4	21.3109	2.42857	4	0.415742	0	0	0	11.4667	2	11.266	7.33333	2	4.07111	0	0	0	0	0	0	0	0	0
318	3008	24.1429	4	24.8047	15.7333	2	10.0693	0	60	0	17.1429	16	1.831	39.2857	20	6.02453	13.7143	12	4.66286	28.2857	8	5.24411	0	0	0	54	8	67.6935	7.28571	12	1.24723	58.8	8	21.756	11.4667	2	11.266	0	0	0	0	0	0	6.03333	1	2.73556	2.31233	0.333333	1.25259
319	1789.39	11	3	11.3015	19.2857	4	12.3429	0	0	0	55	30	5.87447	145	30	22.236	9.14286	8	3.10857	98.2857	16	18.222	5.42857	4	0.712948	34	8	42.6218	6.57143	4	1.12495	6	1	2.22	49.1429	16	48.2827	7.33333	2	4.07111	6.66667	1	2.17378	5.33333	1	2.41817	2.31233	0.333333	1.25259
320	1017	11	3	11.3015	0	0	0	0	0	0	62.8571	32	6.71368	116.571	32	17.8764	3.2	3	1.088	42.4286	12	7.86617	1.26667	1	0.166355	54	8	67.6935	4.85714	4	0.831485	102.857	16	38.0571	49.1429	16	48.2827	62.8571	16	34.8953	20	4	6.52133	0	0	0	2.31233	0.333333	1.25259
321	1496.59	7.33333	2	7.53435	1.93973	0.25	1.24142	0	0	0	25.7143	24	2.74651	58.2857	16	8.93821	5.71429	8	1.94286	56.5714	16	10.4882	0	0	0	1.95616	0.5	2.45221	9.71429	8	1.66297	51.4286	8	19.0286	24.5714	8	24.1414	15.7143	4	8.72382	0	0	0	5.33333	1	2.41817	2.31233	0.333333	1.25259
322	1545.64	7.33333	2	7.53435	77.1429	16	49.3714	0	0	0	17.1429	16	1.831	31.4286	16	4.81962	2.85714	4	0.971429	56.5714	16	10.4882	0	0	0	8.57143	4	10.745	4.85714	4	0.831485	180	30	66.6	24.5714	8	24.1414	47.1429	12	26.1715	0	0	0	2.63014	0.5	1.19252	0	0	0
323	1991.57	0	0	0	472	60	302.08	0	0	0	0.0821918	0.0833333	0.00877879	176.571	24	27.0775	9.14286	8	3.10857	0	0	0	0	0	0	0	0	0	0	0	0	13.72	2	5.0764	11.4667	2	11.266	7.33333	2	4.07111	0	0	0	25.8571	4	11.7238	2.46575	0.333333	1.3357
324	1499.32	8.28571	4	8.51284	4.5	1	2.88	0	0	0	39.2857	20	4.19605	124.286	24	19.0594	18.2857	16	6.21714	42.4286	12	7.86617	0	0	0	17.1429	8	21.49	2.26667	2	0.388026	29.4	4	10.878	12.2857	4	12.0707	15.7143	4	8.72382	6.66667	1	2.17378	10.6667	2	4.83635	0	0	0
325	2208.95	1.50685	0.416667	1.54815	13.5	3	8.64	0	0	0	62.8571	32	6.71368	55	30	8.43434	32	30	10.88	0	0	0	0	0	0	0	0	0	6.57143	4	1.12495	6	1	2.22	12.2857	4	12.0707	0	0	0	0	0	0	0	0	0	32.1429	4	17.4118
326	2170.49	16.5714	8	17.0257	708	90	453.12	0	0	0	55	30	5.87447	145	30	22.236	13.7143	12	4.66286	56.5714	16	10.4882	38	30	4.99064	8.57143	4	10.745	14.5714	12	2.49445	51.4286	8	19.0286	86	30	84.4947	110	30	61.0667	42.8571	8	13.9743	91.4286	16	41.4544	2.31233	0.333333	1.25259
327	2019	1.93333	1	1.98633	472	60	302.08	0	0	0	23.5714	12	2.51763	29.1429	8	4.4691	1.06667	1	0.362667	28.2857	8	5.24411	5.42857	4	0.712948	17	4	21.3109	9.71429	8	1.66297	6	1	2.22	36.8571	12	36.212	0	0	0	5	1	1.63033	16	3	7.25452	0	0	0
328	1050	58	30	59.5899	236	30	151.04	0	0	0	30	30	3.20426	55	30	8.43434	2.85714	4	0.971429	70.7143	20	13.1103	38	30	4.99064	8.57143	4	10.745	4.85714	4	0.831485	6	1	2.22	2.86667	1	2.81649	3.66667	1	2.03556	0	0	0	2.63014	0.5	1.19252	0	0	0
329
330	2006.05	0	0	0	9	2	5.76	0	0	0	4.28571	4	0.457751	14.5714	4	2.23455	2.85714	4	0.971429	42.4286	12	7.86617	0	0	0	17	4	21.3109	4.85714	4	0.831485	29.4	4	10.878	24.5714	4	24.1414	18.5714	4	10.31	28.5714	4	9.31618	22.8571	4	10.3636	32.1429	4	17.4118
331	1913.79	0	0	0	0	0	0	0	0	0	78.5714	40	8.3921	207.143	40	31.7657	0	0	0	6.6	2	1.22363	0	0	0	0	0	0	0	0	0	25.7143	4	9.51429	8.6	3	8.44947	7.33333	2	4.07111	0	0	0	0	0	0	0	0	0
332	1592.5	1.93333	1	1.98633	57.8571	12	37.0286	0	0	0	7.33333	4	0.783263	58.2857	16	8.93821	4.26667	4	1.45067	56.5714	16	10.4882	10.8571	8	1.4259	17.1429	8	21.49	14.5714	12	2.49445	480	24	177.6	36.8571	12	36.212	7.33333	2	4.07111	10	2	3.26066	5.33333	1	2.41817	0	0	0
333	1279.14	7.33333	2	7.53435	9	2	5.76	0	0	0	7.28571	12	0.778177	23.5714	12	3.61472	2.85714	4	0.971429	141.429	40	26.2206	2.53333	2	0.332709	4	2	5.01433	0.566667	1	0.0970065	320	16	118.4	0.942466	0.333333	0.92597	3.66667	1	2.03556	0	0	0	1.31507	0.25	0.596262	1.84932	0.25	1.00177
334	807.682	7.33333	2	7.53435	4.5	1	2.88	0	0	0	0.566667	1	0.0605249	0.60274	0.333333	0.0924311	0.109589	0.166667	0.0372603	4.8	3	0.88991	0	0	0	4	2	5.01433	1.13333	1	0.194013	320	16	118.4	1.88493	0.333333	1.85194	3.66667	1	2.03556	0.547945	0.0833333	0.178666	0	0	0	1.84932	0.25	1.00177
335	1030.06	33.1429	16	34.0514	57.8571	12	37.0286	0	0	0	4.85714	8	0.518784	15.7143	8	2.40981	1.33333	2	0.453333	27.4286	16	5.0852	0	0	0	51	12	63.9327	1.13333	1	0.194013	1.9726	0.333333	0.729863	1.17808	0.416667	1.15746	3.66667	1	2.03556	13.3333	2	4.34755	5.33333	1	2.41817	7.5	1	4.06274
336	1052.13	0.635616	0.333333	0.65304	0	0	0	0.7	3	2.75676	8.57143	8	0.915502	15.7143	8	2.40981	18.2857	16	6.21714	27.4286	16	5.0852	0	0	0	34.2857	16	42.98	9.71429	8	1.66297	58.8	8	21.756	0	0	0	37.1429	8	20.6199	28.5714	4	9.31618	22.8571	4	10.3636	0	0	0
337	1753.11	8.28571	4	8.51284	0	0	0	2	4	7.87645	17.1429	16	1.831	43.7143	12	6.70365	2	3	0.68	19.8	6	3.67088	0	0	0	11.9	3	14.9176	4.53333	4	0.776052	13.72	2	5.0764	11.4667	2	11.266	8.66667	2	4.81132	6.66667	1	2.17378	0	0	0	0	0	0
338	2470.59	11.2667	2	11.5755	472	60	302.08	0	0	0	31.4286	16	3.35684	13.6	4	2.08558	2.13333	2	0.725333	13.2	4	2.44725	0	0	0	54	8	67.6935	1.53333	1	0.262488	18.6667	1	6.90667	0	0	0	0	0	0	0	0	0	0	0	0	6.94521	0.416667	3.76221
339	2105.58	0	0	0	15.7333	2	10.0693	0	0	0	17.1429	16	1.831	15.7143	8	2.40981	2.85714	4	0.971429	56.5714	16	10.4882	0	0	0	17.1429	8	21.49	4.85714	4	0.831485	25.7143	4	9.51429	0	0	0	0	0	0	0	0	0	22.8571	4	10.3636	3.08219	0.416667	1.66962
340	1734.49	1.93333	1	1.98633	270	60	172.8	0	0	0	12.8571	12	1.37325	23.5714	12	3.61472	0	0	0	42.4286	12	7.86617	0	0	0	8.57143	4	10.745	9.71429	8	1.66297	117.6	16	43.512	98.2857	16	96.5654	37.1429	8	20.6199	57.1429	8	18.6324	22.8571	4	10.3636	15	2	8.12549
341	1050.94	47.1429	12	48.4351	270	60	172.8	0	0	0	15.7143	8	1.67842	15.7143	8	2.40981	9.14286	8	3.10857	28.2857	8	5.24411	0	0	0	17	4	21.3109	2.42857	4	0.415742	25.7143	4	9.51429	12.2857	4	12.0707	15.7143	4	8.72382	13.3333	2	4.34755	10.6667	2	4.83635	0	0	0
342	1547.79	1.20548	0.333333	1.23852	57.8571	12	37.0286	0	0	0	4.85714	8	0.518784	39.2857	20	6.02453	5.71429	8	1.94286	6.85714	4	1.2713	0	0	0	17	4	21.3109	0.566667	1	0.0970065	51.4286	8	19.0286	24.5714	8	24.1414	3.66667	1	2.03556	13.3333	2	4.34755	45.7143	8	20.7272	2.46575	0.333333	1.3357
343	1915.64	8.28571	4	8.51284	0	0	0	0	0	0	17.1429	16	1.831	31.4286	16	4.81962	1.33333	2	0.453333	42.4286	12	7.86617	0	0	0	15.8667	4	19.8902	9.71429	8	1.66297	117.6	16	43.512	98.2857	16	96.5654	15.7143	4	8.72382	15	3	4.89099	25.8571	4	11.7238	3.08219	0.416667	1.66962
344	1485.02	11.2667	2	11.5755	0	0	0	0	0	0	15.7143	8	1.67842	29.1429	8	4.4691	9.14286	8	3.10857	42.4286	12	7.86617	0	0	0	54	8	67.6935	6.57143	4	1.12495	160	8	59.2	73.7143	12	72.4241	15.7143	4	8.72382	5	1	1.63033	0	0	0	0	0	0
345	1485.98	16.5714	8	17.0257	33.7143	4	21.5771	0	0	0	4.85714	8	0.518784	15.7143	8	2.40981	5.71429	8	1.94286	20.5714	12	3.8139	0	0	0	4	2	5.01433	4.85714	8	0.831485	6	1	2.22	172	60	168.989	7.33333	2	4.07111	0	0	0	5.33333	1	2.41817	0	0	0
346	2189.69	33.1429	16	34.0514	0	0	0	4.28571	8	16.8781	12.8571	12	1.37325	0	0	0	0	0	0	0	0	0	0	0	0	15.8667	4	19.8902	9.71429	8	1.66297	1.47945	0.25	0.547397	110.571	12	108.636	3.66667	1	2.03556	13.3333	2	4.34755	0	0	0	2.31233	0.333333	1.25259
347	1314.99	0	0	0	0	0	0	0	0	0	8.57143	8	0.915502	15.7143	8	2.40981	2.85714	4	0.971429	28.2857	8	5.24411	0	0	0	17.1429	8	21.49	4.85714	4	0.831485	25.7143	4	9.51429	12.2857	4	12.0707	15.7143	4	8.72382	0	0	0	0	0	0	0	0	0
348	1606.02	15.7143	4	16.145	135	30	86.4	0	0	0	8.57143	8	0.915502	15.7143	8	2.40981	5.71429	8	1.94286	28.2857	8	5.24411	0	0	0	17	4	21.3109	9.71429	8	1.66297	77.1429	12	28.5429	73.7143	12	72.4241	31.4286	8	17.4476	5	1	1.63033	1.75342	0.333333	0.795016	2.46575	0.333333	1.3357
349	3214.13	31.4286	8	32.2901	472	60	302.08	8.57143	8	33.7562	23.5714	12	2.51763	43.7143	12	6.70365	13.7143	12	4.66286	56.5714	16	10.4882	1.26667	1	0.166355	51	12	63.9327	14.5714	12	2.49445	160	8	59.2	73.7143	8	72.4241	37.1429	8	20.6199	0	0	0	0	0	0	0	0	0
350	1796.55	78.5714	20	80.7252	270	60	172.8	0	0	0	23.5714	12	2.51763	62.1429	12	9.5297	13.7143	12	4.66286	42.4286	12	7.86617	2.53333	2	0.332709	17	4	21.3109	3.06667	2	0.524977	77.1429	12	28.5429	36.8571	12	36.212	15.7143	4	8.72382	0	0	0	10.6667	2	4.83635	2.31233	0.333333	1.25259
351	1955.99	47.1429	12	48.4351	0	0	0	0	0	0	31.4286	16	3.35684	58.2857	16	8.93821	5.71429	8	1.94286	28.2857	8	5.24411	0	0	0	7.93333	2	9.94509	6.57143	4	1.12495	6	1	2.22	110.571	12	108.636	0	0	0	57.1429	8	18.6324	0	0	0	0	0	0
352	1392	0	0	0	270	60	172.8	0	0	0	1	1	0.106809	7.85714	4	1.20491	2.85714	4	0.971429	20.5714	12	3.8139	0	0	0	8.57143	4	10.745	1.13333	2	0.194013	128.571	20	47.5714	61.4286	20	60.3534	78.5714	20	43.6191	0	0	0	1.75342	0.333333	0.795016	0	0	0
353	2124.99	47.1429	12	48.4351	135	30	86.4	0	0	0	0	0	0	7.85714	4	1.20491	0	0	0	28.2857	8	5.24411	0	0	0	0	0	0	3.4	3	0.582039	29.4	4	10.878	24.5714	4	24.1414	15.7143	4	8.72382	0	0	0	5.33333	1	2.41817	2.31233	0.333333	1.25259
354	1438.06	0.635616	0.333333	0.65304	13.5	3	8.64	0	0	0	0	0	0	15.7143	8	2.40981	0	0	0	0	0	0	0	0	0	51	12	63.9327	0	0	0	0	0	0	12.2857	4	12.0707	31.4286	8	17.4476	0	0	0	0	0	0	0	0	0
355	895.863	7.33333	2	7.53435	3	1	1.92	0	0	0	21.4286	20	2.28875	31.4286	16	4.81962	11.4286	16	3.88571	56.5714	16	10.4882	0	0	0	8.57143	4	10.745	2.42857	4	0.415742	117.6	16	43.512	49.1429	16	48.2827	15.7143	4	8.72382	21.4286	4	6.98713	22.8571	4	10.3636	15	2	8.12549
356	1549	48.2857	8	49.6093	64.2857	20	41.1429	0	0	0	8.57143	8	0.915502	15.7143	8	2.40981	5.71429	8	1.94286	56.5714	16	10.4882	0	0	0	17	4	21.3109	1.13333	1	0.194013	176.4	24	65.268	36.8571	12	36.212	15.7143	4	8.72382	28.5714	4	9.31618	0	0	0	7.5	1	4.06274
357	1139.06	8.28571	4	8.51284	270	90	172.8	0	0	0	12.8571	12	1.37325	7.85714	4	1.20491	0.666667	1	0.226667	14.1429	4	2.62206	0	0	0	8.57143	4	10.745	3.4	3	0.582039	240	12	88.8	4.94795	0.583333	4.86134	3.66667	1	2.03556	0	0	0	0	0	0	0	0	0
358	1607.97	16.5714	8	17.0257	0	0	0	0	0	0	47.1429	24	5.03526	31.4286	16	4.81962	9.14286	8	3.10857	56.5714	16	10.4882	0.933333	2	0.122577	17.1429	8	21.49	4.85714	4	0.831485	0	0	0	5.73333	2	5.63298	0	0	0	1.64384	0.333333	0.535999	0	0	0	7.5	1	4.06274
359	1927.65	7.33333	2	7.53435	270	60	172.8	2.14286	4	8.43906	30	30	3.20426	55	30	8.43434	9.14286	8	3.10857	42.4286	12	7.86617	21.7143	16	2.85179	3.96667	1	4.97254	4.85714	4	0.831485	25.7143	4	9.51429	49.1429	16	48.2827	31.4286	8	17.4476	0	0	0	22.8571	4	10.3636	0	0	0
360	1634.45	47.1429	12	48.4351	135	30	86.4	0.5	1	1.96911	17.1429	16	1.831	31.4286	16	4.81962	5.71429	8	1.94286	84.8571	24	15.7323	5.42857	4	0.712948	34.2857	16	42.98	4.85714	4	0.831485	25.7143	4	9.51429	49.1429	16	48.2827	0	0	0	13.3333	2	4.34755	10.6667	2	4.83635	15	2	8.12549
361	969	0	0	0	236	30	151.04	0	0	0	0	0	0	1.83333	1	0.281145	0.666667	1	0.226667	0	0	0	0	0	0	7.93333	2	9.94509	0	0	0	12	2	4.44	0	0	0	3.66667	1	2.03556	6.66667	1	2.17378	0	0	0	0	0	0
362	2094.8	0	0	0	236	30	151.04	2.14286	4	8.43906	12.8571	12	1.37325	39.2857	20	6.02453	5.71429	8	1.94286	70.7143	20	13.1103	0	0	0	34	8	42.6218	4.85714	4	0.831485	77.1429	12	28.5429	36.8571	12	36.212	7.33333	2	4.07111	21.4286	4	6.98713	22.8571	4	10.3636	7.5	1	4.06274
363	1282.89	15.7143	4	16.145	0	0	0	1.5	3	5.90734	23.5714	12	2.51763	58.2857	16	8.93821	13.7143	12	4.66286	42.4286	12	7.86617	0	0	0	3.96667	1	4.97254	13.1429	8	2.2499	160	8	59.2	147.429	16	144.848	7.33333	2	4.07111	6.66667	1	2.17378	0	0	0	2.31233	0.333333	1.25259
364	1829.16	47.1429	12	48.4351	405	90	259.2	2.14286	4	8.43906	2.42857	4	0.259392	7.85714	4	1.20491	2.85714	4	0.971429	42.4286	12	7.86617	2	4	0.262665	2	1	2.50717	2.42857	4	0.415742	51.4286	8	19.0286	86	30	84.4947	15.7143	4	8.72382	28.5714	4	9.31618	22.8571	4	10.3636	32.1429	4	17.4118
365	2701.09	0	0	0	67.4286	8	43.1543	12.8571	12	50.6343	23.5714	12	2.51763	82.8571	16	12.7063	21.4286	12	7.28571	49.1429	8	9.11098	2.5	2	0.328331	54	8	67.6935	6.57143	4	1.12495	80	4	29.6	147.429	24	144.848	47.1429	12	26.1715	117.143	8	38.1963	0	0	0	7.5	1	4.06274
366
367	1458.84	31.4286	8	32.2901	0	0	0	0	0	0	4.28571	4	0.457751	55	30	8.43434	4.57143	4	1.55429	56.5714	16	10.4882	5.42857	4	0.712948	17	4	21.3109	4.85714	4	0.831485	147	20	54.39	2.86667	1	2.81649	31.4286	8	17.4476	28.5714	4	9.31618	0	0	0	0	0	0
368	1590.32	47.1429	12	48.4351	19.2857	4	12.3429	0	0	0	24.2857	40	2.59392	78.5714	40	12.0491	0	0	0	3.2	2	0.593273	0	0	0	0	0	0	2.42857	4	0.415742	6	1	2.22	2.86667	1	2.81649	3.66667	1	2.03556	0	0	0	0	0	0	0	0	0
369	2350.41	47.1429	12	48.4351	236	30	151.04	2.14286	4	8.43906	21.4286	20	2.28875	39.2857	20	6.02453	22.8571	20	7.77143	70.7143	20	13.1103	0	0	0	34	8	42.6218	9.71429	8	1.66297	240	12	88.8	49.1429	8	48.2827	37.1429	8	20.6199	0	0	0	68.5714	12	31.0908	0	0	0
370	1434.16	16.5714	8	17.0257	90	30	57.6	15	30	59.0734	12.1429	20	1.29696	31.4286	16	4.81962	18.2857	16	6.21714	70.7143	20	13.1103	0	0	0	17.1429	8	21.49	9.71429	8	1.66297	6	1	2.22	86	30	84.4947	7.33333	2	4.07111	28.5714	8	9.31618	68.5714	12	31.0908	0	0	0
371	1319.23	8.28571	4	8.51284	13.5	3	8.64	0	0	0	7.28571	12	0.778177	23.5714	12	3.61472	1.33333	2	0.453333	42.4286	12	7.86617	0	0	0	17.1429	8	21.49	2.42857	4	0.415742	29.4	4	10.878	122.857	20	120.707	1.50685	0.416667	0.83653	1.64384	0.25	0.535999	1.42466	0.416667	0.64595	2.46575	0.333333	1.3357
372	1587.11	15.7143	4	16.145	270	60	172.8	0	0	0	30	28	3.20426	47.1429	24	7.22943	2.85714	4	0.971429	122.857	20	22.7775	0	0	0	17.1429	8	21.49	3.06667	2	0.524977	6	1	2.22	36.8571	12	36.212	7.33333	2	4.07111	5	1	1.63033	16	3	7.25452	2.46575	0.333333	1.3357
373	1878.07	1.93333	1	1.98633	590	75	377.6	0	0	0	21.4286	20	2.28875	29.1429	8	4.4691	18.2857	16	6.21714	20.5714	12	3.8139	10	20	1.31333	8.57143	4	10.745	4.85714	4	0.831485	0	0	0	0	0	0	3.66667	1	2.03556	10	2	3.26066	0	0	0	0	0	0
374	1411.95	7.33333	2	7.53435	101.143	12	64.7314	0	0	0	12.1429	20	1.29696	7.85714	4	1.20491	5.71429	8	1.94286	3.2	2	0.593273	0	0	0	0.657534	0.333333	0.824273	0	0	0	58.8	8	21.756	98.2857	16	96.5654	37.1429	8	20.6199	0	0	0	45.7143	8	20.7272	0	0	0
375	1282.74	41.4286	20	42.5642	7.86667	1	5.03467	0.246575	0.5	0.97107	31.4286	16	3.35684	31.4286	16	4.81962	0.666667	1	0.226667	42.4286	12	7.86617	2.53333	2	0.332709	17	4	21.3109	0.566667	1	0.0970065	13.72	2	5.0764	49.1429	8	48.2827	3.66667	1	2.03556	3.33333	1	1.08689	0	0	0	0	0	0
376	2018	0	0	0	33.7143	4	21.5771	0	0	0	25.7143	24	2.74651	87.4286	24	13.4073	5.71429	8	1.94286	0	0	0	0	0	0	0	0	0	4.85714	4	0.831485	29.4	4	10.878	24.5714	4	24.1414	18.5714	4	10.31	0	0	0	6.03333	1	2.73556	7.5	1	4.06274
377
378	2017.45	1.11233	0.583333	1.14282	270	60	172.8	0	0	0	12.8571	12	1.37325	43.7143	12	6.70365	8.57143	12	2.91429	3.2	2	0.593273	0	0	0	4	2	5.01433	0	0	0	102.857	16	38.0571	61.4286	20	60.3534	62.8571	16	34.8953	0	0	0	0	0	0	15	2	8.12549
379	1767.41	8.28571	4	8.51284	15.7333	2	10.0693	0	0	0	1.13333	2	0.12105	7.85714	4	1.20491	2.85714	4	0.971429	28.2857	8	5.24411	0	0	0	34	8	42.6218	0	0	0	58.8	8	21.756	49.1429	8	48.2827	15.7143	4	8.72382	21.4286	4	6.98713	0	0	0	2.46575	0.333333	1.3357
380	1867.7	31.4286	8	32.2901	0	0	0	0	0	0	47.1429	24	5.03526	116.571	32	17.8764	5.71429	8	1.94286	27.4286	16	5.0852	0	0	0	68	16	85.2436	0	0	0	0	0	0	0.706849	0.25	0.694477	0.90411	0.25	0.501918	0	0	0	0	0	0	0	0	0
381	1703.39	7.33333	2	7.53435	19.2857	4	12.3429	0	0	0	7.85714	4	0.83921	7.85714	4	1.20491	9.14286	8	3.10857	28.2857	8	5.24411	0	0	0	34	8	42.6218	4.85714	4	0.831485	6.86	1	2.5382	2.8274	0.5	2.77791	3.66667	1	2.03556	5	1	1.63033	5.33333	1	2.41817	3.69863	0.5	2.00355
382	1078.9	3.66667	1	3.76718	9	2	5.76	0	0	0	6	6	0.640851	20.4	6	3.12837	6.4	6	2.176	9.9	3	1.83544	0	0	0	34	8	42.6218	0.232877	0.416667	0.0398657	12	2	4.44	5.73333	2	5.63298	3.66667	1	2.03556	2.46575	0.5	0.803999	5.33333	1	2.41817	0	0	0
383	1653.3	1.93333	1	1.98633	4.5	1	2.88	0	0	0	34	60	3.63149	7.85714	4	1.20491	11.4286	16	3.88571	96	60	17.7982	2	4	0.262665	4	2	5.01433	2.42857	4	0.415742	180	30	66.6	86	30	84.4947	15.7143	4	8.72382	0	0	0	0	0	0	0	0	0
384	1818.18	31.4286	8	32.2901	405	90	259.2	0	0	0	7.85714	4	0.83921	7.85714	4	1.20491	0.666667	1	0.226667	14.1429	4	2.62206	0	0	0	51	12	63.9327	4.85714	4	0.831485	88.2	12	32.634	73.7143	12	72.4241	3.66667	1	2.03556	5	1	1.63033	10.6667	2	4.83635	0	0	0
385	1610.48	110	30	113.015	67.4286	8	43.1543	0	0	0	39.2857	20	4.19605	0	0	0	0.666667	1	0.226667	56.5714	16	10.4882	0	0	0	3.96667	1	4.97254	1.13333	1	0.194013	3.38301	0.5	1.25172	2.8274	0.5	2.77791	3.66667	1	2.03556	2.46575	0.5	0.803999	10.6667	2	4.83635	7.5	1	4.06274
386	1369	3.66667	1	3.76718	168.571	20	107.886	0	0	0	0.566667	1	0.0605249	1.83333	1	0.281145	2.85714	4	0.971429	3.2	2	0.593273	0	0	0	4	2	5.01433	0	0	0	25.7143	4	9.51429	12.2857	4	12.0707	0	0	0	5	1	1.63033	10.6667	2	4.83635	0	0	0
387	1982.77	3.66667	1	3.76718	944	120	604.16	0	0	0	1.13333	2	0.12105	3.66667	2	0.562289	1.66667	1	0.566667	49.1429	8	9.11098	0	0	0	6.3	1	7.89757	1.53333	1	0.262488	18.6667	1	6.90667	147.429	16	144.848	15.7143	4	8.72382	0	0	0	5.33333	1	2.41817	2.31233	0.333333	1.25259
388	2068.92	47.1429	12	48.4351	135	30	86.4	0	0	0	2.42857	4	0.259392	7.85714	4	1.20491	2.85714	4	0.971429	42.4286	12	7.86617	0	0	0	25.7143	12	32.235	2.26667	2	0.388026	13.72	2	5.0764	98.2857	16	96.5654	8.66667	2	4.81132	13.3333	2	4.34755	10.6667	2	4.83635	2.46575	0.333333	1.3357
389	959.932	0	0	0	180	60	115.2	0	0	0	7.28571	12	0.778177	15.7143	8	2.40981	0	0	0	13.7143	8	2.5426	0	0	0	8.57143	4	10.745	1.13333	2	0.194013	0	0	0	0	0	0	3.66667	1	2.03556	13.3333	2	4.34755	0	0	0	0	0	0
390	1608.71	15.7143	4	16.145	270	60	172.8	0	0	0	4.28571	4	0.457751	7.85714	4	1.20491	1.33333	2	0.453333	13.7143	8	2.5426	0	0	0	4	2	5.01433	2.26667	2	0.388026	6	1	2.22	12.2857	4	12.0707	15.7143	4	8.72382	0	0	0	10.6667	2	4.83635	0	0	0
391	748.103	8.28571	4	8.51284	0	0	0	0	0	0	23.5714	12	2.51763	7.85714	4	1.20491	2.85714	4	0.971429	27.4286	16	5.0852	0	0	0	3.96667	1	4.97254	2.42857	4	0.415742	0	0	0	24.5714	4	24.1414	0	0	0	0	0	0	0	0	0	0	0	0
392	1485.28	47.1429	12	48.4351	270	60	172.8	0	0	0	25.7143	24	2.74651	87.4286	24	13.4073	0	0	0	84.8571	24	15.7323	0	0	0	7.93333	2	9.94509	1.13333	1	0.194013	1.69151	0.25	0.625858	1.4137	0.25	1.38895	0	0	0	0	0	0	0	0	0	0	0	0
393	1741.6	3.86667	2	3.97266	0	0	0	0	0	0	15.7143	8	1.67842	0	0	0	3.33333	2	1.13333	73.7143	12	13.6665	0	0	0	54	8	67.6935	1.13333	1	0.194013	2.9589	0.5	1.09479	172	60	168.989	0	0	0	0	0	0	0	0	0	0	0	0
394	1390.63	1.85205	0.333333	1.90282	0	0	0	0	0	0	0	0	0	7.85714	4	1.20491	2.85714	4	0.971429	1.6	1	0.296637	0	0	0	17	4	21.3109	0	0	0	2.9589	0.5	1.09479	5.73333	2	5.63298	1.20548	0.333333	0.669224	0	0	0	0	0	0	0	0	0
395	963.529	8.28571	4	8.51284	0	0	0	0	0	0	1.13333	2	0.12105	15.7143	8	2.40981	0.666667	1	0.226667	13.7143	8	2.5426	0.466667	1	0.0612885	4	2	5.01433	0.566667	1	0.0970065	2.9589	0.5	1.09479	61.4286	20	60.3534	0	0	0	5	1	1.63033	2.63014	0.5	1.19252	3.08219	0.416667	1.66962
396	1471.61	16.5714	8	17.0257	9	2	5.76	0	0	0	29.1429	48	3.11271	31.4286	16	4.81962	2.85714	4	0.971429	41.1429	24	7.6278	4	8	0.52533	17.1429	8	21.49	4.85714	8	0.831485	25.7143	4	9.51429	0	0	0	3.66667	1	2.03556	0	0	0	45.7143	8	20.7272	7.5	1	4.06274
397	1288.8	3.86667	2	3.97266	0	0	0	6.42857	12	25.3172	17	30	1.81575	55	30	8.43434	8.57143	12	2.91429	27.4286	16	5.0852	0.933333	2	0.122577	17.1429	8	21.49	7.28571	12	1.24723	360	60	133.2	61.4286	20	60.3534	78.5714	20	43.6191	3.33333	1	1.08689	5.33333	1	2.41817	7.5	1	4.06274
398	2432.54	3.66667	1	3.76718	708	90	453.12	0	0	0	17.1429	16	1.831	58.2857	16	8.93821	0	0	0	147.429	24	27.3329	0	0	0	12.6	2	15.7951	4.85714	4	0.831485	205.8	30	76.146	172	30	168.989	0	0	0	42.8571	8	13.9743	0	0	0	0	0	0
399	1331.53	1.93333	1	1.98633	90	30	57.6	0.5	1	1.96911	2.42857	4	0.259392	43.7143	12	6.70365	5.71429	8	1.94286	42.4286	12	7.86617	10.8571	8	1.4259	34	8	42.6218	9.71429	8	1.66297	0	0	0	36.8571	12	36.212	0	0	0	85.7143	16	27.9485	68.5714	12	31.0908	0	0	0
400	1561.77	48.2857	8	49.6093	13.5	3	8.64	0	0	0	12.8571	12	1.37325	55	30	8.43434	11.4286	16	3.88571	20.5714	12	3.8139	0	0	0	8	4	10.0287	0	0	0	51.4286	8	19.0286	98.2857	16	96.5654	0	0	0	28.5714	4	9.31618	0	0	0	0	0	0
401	1292.42	15.7143	4	16.145	9	2	5.76	0	0	0	0	0	0	0	0	0	1.33333	2	0.453333	3.25479	1	0.603432	0	0	0	0	0	0	0.232877	0.416667	0.0398657	6	1	2.22	5.73333	2	5.63298	0	0	0	0	0	0	0	0	0	0	0	0
402	1507	3.66667	1	3.76718	0	0	0	0	0	0	9.71429	16	1.03757	31.4286	16	4.81962	5.71429	8	1.94286	6.85714	4	1.2713	0	0	0	17.1429	8	21.49	2.42857	4	0.415742	6	1	2.22	36.8571	12	36.212	15.7143	4	8.72382	0	0	0	45.7143	8	20.7272	0	0	0
403	2686.03	15.7143	4	16.145	7.86667	1	5.03467	0	0	0	30	30	3.20426	55	30	8.43434	8.57143	12	2.91429	0	0	0	0	0	0	34	8	42.6218	4.85714	4	0.831485	25.7143	4	9.51429	86	30	84.4947	47.1429	12	26.1715	21.4286	4	6.98713	22.8571	4	10.3636	0	0	0
404	1181.49	0	0	0	4.5	1	2.88	0	0	0	7.85714	4	0.83921	7.85714	4	1.20491	2.85714	4	0.971429	6.85714	4	1.2713	5.42857	4	0.712948	8.57143	4	10.745	4.85714	4	0.831485	88.2	12	32.634	147.429	24	144.848	18.5714	4	10.31	28.5714	4	9.31618	22.8571	4	10.3636	0	0	0
405	1410.92	16.9	3	17.3633	3.87945	0.5	2.48285	0	0	0	55	30	5.87447	15.7143	8	2.40981	13.7143	12	4.66286	70.7143	20	13.1103	16.2857	12	2.13884	3.91233	1	4.90443	14.5714	12	2.49445	51.4286	8	19.0286	73.7143	24	72.4241	7.33333	2	4.07111	0	0	0	12.0667	2	5.47112	0	0	0
406	1324.86	0.90411	0.25	0.928893	135	30	86.4	4.28571	8	16.8781	30	30	3.20426	39.2857	20	6.02453	8.57143	12	2.91429	84.8571	24	15.7323	5.42857	4	0.712948	2	1	2.50717	14.5714	12	2.49445	205.8	30	76.146	86	30	84.4947	37.1429	8	20.6199	57.1429	8	18.6324	68.5714	12	31.0908	7.5	1	4.06274
407	2223	15.7143	4	16.145	19.2857	4	12.3429	0	0	0	14.5714	24	1.55635	15.7143	8	2.40981	2.85714	4	0.971429	13.7143	8	2.5426	0	0	0	17.1429	8	21.49	4.85714	8	0.831485	3.38301	0.5	1.25172	24.5714	4	24.1414	15.7143	4	8.72382	14.2857	4	4.65809	0.876712	0.166667	0.397508	0	0	0
408	1715.13	1.93333	1	1.98633	270	60	172.8	0	0	0	17.1429	16	1.831	31.4286	16	4.81962	1.33333	2	0.453333	42.4286	12	7.86617	0	0	0	34	8	42.6218	4.85714	4	0.831485	34.3	5	12.691	14.3333	5	14.0825	18.3333	5	10.1778	0	0	0	0	0	0	0	0	0
409	1632.4	47.1429	12	48.4351	19.2857	4	12.3429	0	0	0	19.4286	32	2.07514	15.7143	8	2.40981	1.33333	2	0.453333	113.143	32	20.9764	0.933333	2	0.122577	17.1429	8	21.49	9.71429	8	1.66297	18	3	6.66	36.8571	12	36.212	15.7143	4	8.72382	20	3	6.52133	3.46667	1	1.57181	7.5	1	4.06274
410	1997.15	16.5714	8	17.0257	708	90	453.12	0	0	0	9.71429	16	1.03757	15.7143	8	2.40981	5.71429	8	1.94286	20.5714	12	3.8139	0	0	0	2	1	2.50717	0.326027	0.583333	0.055812	240	12	88.8	172	30	168.989	3.66667	1	2.03556	2.05479	0.416667	0.669999	45.7143	8	20.7272	2.31233	0.333333	1.25259
411	1734	8.28571	4	8.51284	90	30	57.6	0	0	0	4.28571	4	0.457751	29.1429	8	4.4691	5.71429	8	1.94286	42.4286	12	7.86617	0	0	0	7.93333	2	9.94509	13.1429	8	2.2499	51.4286	8	19.0286	49.1429	8	48.2827	3.66667	1	2.03556	3.33333	1	1.08689	0	2	0	2.31233	0.333333	1.25259
412	1640.54	1.93333	1	1.98633	270	60	172.8	4.28571	4	16.8781	25.7143	24	2.74651	47.1429	24	7.22943	4.57143	4	1.55429	42.4286	12	7.86617	1.26667	1	0.166355	34	8	42.6218	4.85714	4	0.831485	360	60	133.2	172	60	168.989	15.7143	4	8.72382	0	0	0	5.33333	1	2.41817	7.5	1	4.06274
413	1135.88	7.33333	2	7.53435	9	2	5.76	0	0	0	17.1429	16	1.831	31.4286	16	4.81962	8.57143	12	2.91429	98.2857	16	18.222	0	0	0	17.1429	8	21.49	0	0	0	2.46575	0.416667	0.912329	86	30	84.4947	11	3	6.10667	6.66667	1	2.17378	0	0	0	0	0	0
414	1416.84	16.5714	8	17.0257	135	30	86.4	0	0	0	17	30	1.81575	55	30	8.43434	8.57143	12	2.91429	20.5714	12	3.8139	4	8	0.52533	17	4	21.3109	4.85714	8	0.831485	0	0	0	86	30	84.4947	110	30	61.0667	10	2	3.26066	10.6667	2	4.83635	0	0	0
415	1364	0	0	0	180	60	115.2	0	0	0	2.42857	4	0.259392	7.85714	4	1.20491	2.85714	4	0.971429	27.4286	16	5.0852	0	0	0	8.57143	4	10.745	2.42857	4	0.415742	205.8	30	76.146	122.857	20	120.707	62.8571	16	34.8953	0	0	0	14.8571	4	6.73634	0	0	0
416	1601	5.63333	1	5.78775	33.7143	4	21.5771	1	2	3.93823	15.7143	8	1.67842	41.4286	8	6.35314	0.666667	1	0.226667	98.2857	16	18.222	0	0	0	34	8	42.6218	1.53333	1	0.262488	18	3	6.66	49.1429	16	48.2827	7.33333	2	4.07111	3.28767	0.5	1.072	5.33333	1	2.41817	0	0	0
417	1522.68	31.4286	8	32.2901	135	30	86.4	0	0	0	34.2857	32	3.66201	72.8571	20	11.1728	8.57143	12	2.91429	113.143	32	20.9764	0	0	0	25.7143	12	32.235	2.26667	2	0.388026	117.6	16	43.512	49.1429	16	48.2827	0.30137	0.0833333	0.167306	0	0	0	2.19178	0.416667	0.99377	0	0	0
418	970.751	15.7143	4	16.145	38.5714	8	24.6857	0	0	0	4.28571	4	0.457751	6.8	2	1.04279	2	3	0.68	1.6	1	0.296637	0	0	0	2	1	2.50717	0	0	0	2.9589	0.5	1.09479	49.1429	8	48.2827	4.33333	1	2.40566	0	0	0	0	0	0	0	0	0
419	1502.79	8.28571	4	8.51284	236	30	151.04	0.5	1	1.96911	30	30	3.20426	58.2857	16	8.93821	1.06667	1	0.362667	27.4286	16	5.0852	0.933333	2	0.122577	4	2	5.01433	1.13333	1	0.194013	13.72	2	5.0764	172	30	168.989	8.66667	2	4.81132	0	0	0	6.03333	1	2.73556	7.5	1	4.06274
420	1519.57	7.33333	2	7.53435	101.143	12	64.7314	0	0	0	17.1429	16	1.831	43.7143	12	6.70365	2.13333	2	0.725333	42.4286	12	7.86617	0	0	0	34	8	42.6218	4.85714	4	0.831485	25.7143	4	9.51429	12.2857	4	12.0707	7.33333	2	4.07111	0	0	0	5.33333	1	2.41817	2.31233	0.333333	1.25259
421	2316.46	47.1429	12	48.4351	19.2857	4	12.3429	0	0	0	30	30	3.20426	116.571	32	17.8764	4.57143	4	1.55429	84.8571	24	15.7323	5.42857	4	0.712948	7.93333	2	9.94509	4.85714	4	0.831485	6	1	2.22	2.86667	1	2.81649	0.30137	0.0833333	0.167306	6.66667	1	2.17378	5.33333	1	2.41817	7.5	1	4.06274
422	2031	41.4286	20	42.5642	19.2857	4	12.3429	0	0	0	21.4286	20	2.28875	23.5714	12	3.61472	0.666667	1	0.226667	1.6	1	0.296637	0	0	0	68	16	85.2436	2.42857	4	0.415742	77.1429	12	28.5429	73.7143	24	72.4241	31.4286	8	17.4476	0	0	0	0	0	0	0	0	0
423	1294.02	0	0	0	0	0	0	10.7143	20	42.1953	2.42857	4	0.259392	102	30	15.6419	13.7143	12	4.66286	28.2857	8	5.24411	0	0	0	25.7143	12	32.235	0	0	0	12	2	4.44	86	30	84.4947	15.7143	4	8.72382	21.4286	4	6.98713	0	0	0	0	0	0
424	1358	7.33333	2	7.53435	135	30	86.4	0	0	0	2.26667	4	0.242099	15.7143	8	2.40981	2.85714	4	0.971429	42.4286	12	7.86617	0	0	0	3.26027	0.833333	4.08702	2.26667	2	0.388026	6	1	2.22	24.5714	4	24.1414	15.7143	4	8.72382	0	0	0	0	0	0	0	0	0
425	891.729	47.1429	12	48.4351	19.2857	4	12.3429	0	0	0	12.8571	12	1.37325	3.4	1	0.521395	0	0	0	11.4667	2	2.1259	0	0	0	7.93333	2	9.94509	0	0	0	6.86	1	2.5382	5.73333	1	5.63298	3.66667	1	2.03556	0	0	0	2.63014	0.5	1.19252	2.31233	0.333333	1.25259
426	1479.33	16.5714	8	17.0257	19.2857	4	12.3429	0	0	0	25.7143	24	2.74651	204	60	31.2837	4.57143	4	1.55429	13.7143	8	2.5426	0	0	0	25.7143	12	32.235	0	0	0	29.4	4	10.878	24.5714	4	24.1414	31.4286	8	17.4476	0	0	0	10.6667	2	4.83635	0	0	0
427	1765.86	24.8571	12	25.5385	270	60	172.8	0	0	0	55	28	5.87447	43.7143	12	6.70365	9.14286	8	3.10857	84.8571	24	15.7323	1.26667	1	0.166355	51	12	63.9327	9.71429	8	1.66297	58.8	8	21.756	36.8571	12	36.212	31.4286	8	17.4476	0	0	0	0	0	0	0	0	0
428	2869.96	48.2857	8	49.6093	135	30	86.4	0	0	0	62.8571	32	6.71368	58.2857	16	8.93821	18.2857	16	6.21714	113.143	32	20.9764	0.933333	2	0.122577	68	16	85.2436	19.4286	16	3.32594	88.2	12	32.634	98.2857	16	96.5654	0	0	0	6.66667	1	2.17378	5.33333	1	2.41817	2.46575	0.333333	1.3357
429	2308.89	1.50685	0.416667	1.54815	77.1429	16	49.3714	0	0	0	23.5714	12	2.51763	72.8571	20	11.1728	28.5714	16	9.71429	98.2857	16	18.222	2.5	2	0.328331	34	8	42.6218	13.1429	8	2.2499	176.4	24	65.268	122.857	20	120.707	74.2857	16	41.2399	3.28767	0.5	1.072	16	3	7.25452	3.69863	0.5	2.00355
430	1757.17	0	0	0	0	0	0	0	0	0	0	0	0	3.66667	2	0.562289	1.33333	2	0.453333	3.2	2	0.593273	0	0	0	34	8	42.6218	0.566667	1	0.0970065	18.6667	1	6.90667	122.857	20	120.707	0	0	0	0	0	0	0	0	0	0	0	0
431	1709.31	48.2857	8	49.6093	135	30	86.4	0	0	0	8.57143	8	0.915502	7.85714	4	1.20491	2.85714	4	0.971429	70.7143	20	13.1103	0	0	0	17.1429	8	21.49	6.57143	4	1.12495	88.2	12	32.634	49.1429	16	48.2827	31.4286	8	17.4476	13.3333	2	4.34755	0	0	0	2.46575	0.333333	1.3357
432	1070.36	1.93333	1	1.98633	90	30	57.6	0	0	0	39.2857	20	4.19605	39.2857	20	6.02453	0	0	0	9.9	3	1.83544	0	0	0	0	0	0	0.566667	1	0.0970065	74.6667	4	27.6267	0	0	0	0	0	0	0	0	0	5.33333	1	2.41817	0	0	0
433	2147.69	49.7143	24	51.077	405	90	259.2	0	0	0	3.4	6	0.363149	39.2857	20	6.02453	1.33333	2	0.453333	27.4286	16	5.0852	0	0	0	11.9	3	14.9176	2.42857	4	0.415742	25.7143	4	9.51429	36.8571	12	36.212	15.7143	4	8.72382	42.8571	8	13.9743	10.6667	2	4.83635	2.31233	0.333333	1.25259
434	1303.19	47.1429	12	48.4351	0	0	0	0	0	0	21.4286	20	2.28875	39.2857	20	6.02453	0.666667	1	0.226667	70.7143	20	13.1103	16.2857	12	2.13884	8.57143	4	10.745	1.13333	1	0.194013	25.7143	4	9.51429	24.5714	4	24.1414	0	0	0	0	0	0	0	0	0	0	0	0
435	1107.16	1.93333	1	1.98633	0	0	0	0	0	0	15.7143	8	1.67842	72.8571	20	11.1728	0	0	0	98.2857	16	18.222	0	0	0	8.57143	4	10.745	4.85714	4	0.831485	0	0	0	36.8571	12	36.212	15.7143	4	8.72382	15	3	4.89099	0	0	0	22.5	3	12.1882
436	2242.36	3.66667	1	3.76718	135	30	86.4	0	0	0	0	0	0	1.83333	1	0.281145	0.666667	1	0.226667	1.6	1	0.296637	0.466667	1	0.0612885	7.93333	2	9.94509	0.566667	1	0.0970065	1.9726	0.333333	0.729863	8.6	3	8.44947	0	0	0	0	0	0	0	0	0	0	0	0
437	1712.89	1.50685	0.416667	1.54815	1.47945	0.333333	0.946849	0	0	0	25.7143	24	2.74651	31.4286	16	4.81962	5.71429	8	1.94286	84.8571	24	15.7323	2.53333	2	0.332709	54	8	67.6935	6.57143	4	1.12495	25.7143	4	9.51429	12.2857	4	12.0707	7.33333	2	4.07111	5	1	1.63033	0	0	0	0	0	0
438	2410.83	31.4286	8	32.2901	270	60	172.8	2.14286	4	8.43906	25.7143	24	2.74651	47.1429	24	7.22943	5.71429	8	1.94286	56.5714	16	10.4882	2.53333	2	0.332709	34	8	42.6218	2.42857	4	0.415742	88.2	12	32.634	73.7143	12	72.4241	31.4286	8	17.4476	10	2	3.26066	5.33333	1	2.41817	2.31233	0.333333	1.25259
439	1380.29	31.4286	8	32.2901	38.5714	8	24.6857	0	0	0	7.28571	12	0.778177	7.85714	4	1.20491	2.85714	4	0.971429	14.1429	4	2.62206	0	0	0	15.8667	4	19.8902	2.26667	2	0.388026	77.1429	12	28.5429	36.8571	12	36.212	15.7143	4	8.72382	1.64384	0.333333	0.535999	22.8571	4	10.3636	2.31233	0.333333	1.25259
440	1397.38	0	0	0	472	60	302.08	0.246575	0.5	0.97107	12.1429	20	1.29696	39.2857	20	6.02453	1.33333	2	0.453333	6.85714	4	1.2713	0	0	0	7.93333	2	9.94509	1.13333	2	0.194013	128.571	20	47.5714	36.8571	12	36.212	47.1429	12	26.1715	42.8571	8	13.9743	0	0	0	0	0	0
441	1687.6	3.86667	2	3.97266	0	0	0	0	0	0	1.7	3	0.181575	5.5	3	0.843434	2.85714	4	0.971429	13.7143	8	2.5426	0.933333	2	0.122577	8.57143	4	10.745	2.42857	4	0.415742	88.2	12	32.634	172	30	168.989	8.66667	2	4.81132	0	0	0	10.6667	2	4.83635	0	0	0
442	1155	1.93333	1	1.98633	270	60	172.8	0	0	0	7.28571	12	0.778177	29.1429	8	4.4691	4.57143	4	1.55429	14.1429	4	2.62206	0	0	0	7.93333	2	9.94509	9.71429	8	1.66297	25.7143	4	9.51429	12.2857	4	12.0707	15.7143	4	8.72382	0	0	0	5.33333	1	2.41817	2.31233	0.333333	1.25259
443	2111.96	72.4286	12	74.414	202.286	24	129.463	0	0	0	7.85714	4	0.83921	20.7143	4	3.17657	4.57143	4	1.55429	98.2857	16	18.222	0	0	0	17	4	21.3109	0.0931507	0.0833333	0.0159463	13.72	2	5.0764	98.2857	16	96.5654	18.5714	4	10.31	0	0	0	0	0	0	0	0	0
444	2230.16	72.4286	12	74.414	96.4286	20	61.7143	0	0	0	47.1429	24	5.03526	145	30	22.236	13.7143	12	4.66286	73.7143	12	13.6665	0	0	0	27	4	33.8467	4.6	3	0.787465	88.2	12	32.634	98.2857	16	96.5654	15.7143	4	8.72382	5	1	1.63033	5.33333	1	2.41817	15	2	8.12549
445	1113.83	1.93333	1	1.98633	0	0	0	0	0	0	1.7	3	0.181575	5.5	3	0.843434	0	0	0	3.3	1	0.611813	0	0	0	6	3	7.5215	0	0	0	37.3333	2	13.8133	5.73333	2	5.63298	7.33333	2	4.07111	0	0	0	5.33333	1	2.41817	1.84932	0.25	1.00177
446	1872.65	1.93333	1	1.98633	236	30	151.04	0	0	0	1	1	0.106809	102	30	15.6419	0.666667	1	0.226667	42.4286	12	7.86617	0	0	0	17	4	21.3109	1.13333	1	0.194013	147	20	54.39	61.4286	20	60.3534	3.66667	1	2.03556	5	1	1.63033	2.63014	0.5	1.19252	2.46575	0.333333	1.3357
447	1291	0.90411	0.25	0.928893	135	30	86.4	0	0	0	2.42857	4	0.259392	15.7143	8	2.40981	5.71429	8	1.94286	42.4286	12	7.86617	0	0	0	25.7143	12	32.235	0.139726	0.25	0.0239194	6	1	2.22	49.1429	8	48.2827	31.4286	8	17.4476	0	0	0	5.33333	1	2.41817	0	0	0
448	1821.65	1.93333	1	1.98633	236	30	151.04	2	4	7.87645	7.28571	12	0.778177	23.5714	12	3.61472	1.33333	2	0.453333	4.8	3	0.88991	0	0	0	6	3	7.5215	0.566667	1	0.0970065	128.571	20	47.5714	61.4286	20	60.3534	7.33333	2	4.07111	1.23288	0.25	0.401999	10.6667	2	4.83635	0	0	0
449	1136	72.4286	12	74.414	33.7143	4	21.5771	0	0	0	47.1429	24	5.03526	31.4286	16	4.81962	0	0	0	13.7143	8	2.5426	0	0	0	0.326027	0.0833333	0.408702	2.42857	4	0.415742	29.4	4	10.878	24.5714	8	24.1414	3.66667	1	2.03556	0	0	0	0	0	0	7.5	1	4.06274
450	1636.94	0	0	0	236	30	151.04	0	0	0	12.8571	12	1.37325	72.8571	20	11.1728	2.13333	2	0.725333	42.4286	12	7.86617	0	0	0	17	4	21.3109	4.85714	4	0.831485	3.38301	0.5	1.25172	11.4667	2	11.266	7.33333	2	4.07111	10	2	3.26066	10.6667	2	4.83635	7.5	1	4.06274
[truncated: 216 more columns]
